# Supplementary material for: Short-term molecular consequences of chromosome mis-segregation for genome stability
Source: Nat Commun. 2023 Mar 11;14:1353. doi: 10.1038/s41467-023-37095-7 (PMC10008630; doi:10.1038/s41467-023-37095-7)
Supplement: Supplementary file 3 — Source Data [file 41467_2023_37095_MOESM3_ESM.zip]

Archive with 33 entries (32 files):
- Source data/
- Source data/Fig3.xlsx
- __MACOSX/Source data/._Fig3.xlsx
- Source data/Ed_Fig3.xlsx
- __MACOSX/Source data/._Ed_Fig3.xlsx
- Source data/Ed_Fig2.xlsx
- __MACOSX/Source data/._Ed_Fig2.xlsx
- Source data/Fig2.xlsx
- __MACOSX/Source data/._Fig2.xlsx
- Source data/wb_ED_Fig3.afdesign
- __MACOSX/Source data/._wb_ED_Fig3.afdesign
- Source data/Ed_Fig5.xlsx
- __MACOSX/Source data/._Ed_Fig5.xlsx
- Source data/wb_ED_Fig5.afdesign
- __MACOSX/Source data/._wb_ED_Fig5.afdesign
- Source data/Fig5.xlsx
- __MACOSX/Source data/._Fig5.xlsx
- Source data/Fig4.xlsx
- __MACOSX/Source data/._Fig4.xlsx
- Source data/Ed_Fig8.xlsx
- __MACOSX/Source data/._Ed_Fig8.xlsx
- Source data/Ed_Fig4.xlsx
- __MACOSX/Source data/._Ed_Fig4.xlsx
- Source data/Ed_Fig7.xlsx
- __MACOSX/Source data/._Ed_Fig7.xlsx
- Source data/Ed Fig1.xlsx
- __MACOSX/Source data/._Ed Fig1.xlsx
- Source data/Fig6.xlsx
- __MACOSX/Source data/._Fig6.xlsx
- Source data/Ed_Fig6.xlsx
- __MACOSX/Source data/._Ed_Fig6.xlsx
- Source data/Fig1.xlsx
- __MACOSX/Source data/._Fig1.xlsx
