# Supplementary material for: Short-term molecular consequences of chromosome mis-segregation for genome stability
Source: Nat Commun. 2023 Mar 11;14:1353. doi: 10.1038/s41467-023-37095-7 (PMC10008630; doi:10.1038/s41467-023-37095-7)
Supplement: Supplementary file 3 — Source Data [file 41467_2023_37095_MOESM3_ESM.zip › Source data/Fig3.xlsx]

## Sheet: Fig.3c
Ctrl Normal M					Ctrl Abnormal M					Aneu Normal M					Aneu Abnormal M
rep1	rep2	rep3	rep4	rep5	rep1	rep2	rep3	rep4	rep5	rep1	rep2	rep3	rep4	rep5	rep1	rep2	rep3	rep4	rep5
150	440	670		380	250	430	680	550	1860	280	530	1180	390	410	180	540	920	600	590
160	470	680		500	370	510	690	590	460	310	540		490	390	270	560	940	2000	610
210	490	680		540		510	710		400	400	550		370	490	300	570	960	350	1950
220	490	680		780		530	960		360	440	550			370	350	580	1100	730	550
240	490	710		520		550			380	480	560				360	590		1840	580
270	490	720		420		560				510	560				400	590		780	2000
270	490	720		470		580				510	560				400	620
280	500	720		420		590					580				440	620
290	500	730		410		600					590				450	630
320	500	750		520		600					590				450	650
340	510	750		390		610					590				490	650
350	520	760		470		650					590				510	680
370	520	770		480		650					600					680
370	520	780		450		660					600					680
390	530	780		360							600					680
390	540	810		450							610					700
400	550	850		400							630					700
410	550	860		410							630					710
	570	990		410							640					710
	570			440							650					710
	570			450							660					720
	580			460							660					730
	590			340							660					740
	600			410							660					780
	600			400							680					780
	600										690					790
	600										720					790
	610										820					790
	610															800
	620															800
	630															830
	640															830
	640															860
	650															860
	650															860
	670

## Sheet: Fig.3d
Ctrl Normal M					Ctrl Abnormal M					Aneu Normal M					Aneu Abnormal M
rep1	rep2	rep3	rep4	rep5	rep1	rep2	rep3	rep4	rep5	rep1	rep2	rep3	rep4	rep5	rep1	rep2	rep3	rep4	rep5
40	20	30		30	50	90	20	30	50	30	40	40	20	40	90	80	50	60	30
40	40	30		30	40	50	50	30	60	30	130		40	30	50	60	60	40	40
40	50	30		30		50	30		40	50	30		20	40	50	70	30	40	100
20	20	60		30		30	40		30	40	30			30	60	240	20	260	30
40	30	30		30		30			40	30	30				70	90		50	60
50	30	30		30		50				40	30				40	70		240	40
40	30	30		30		30				40	50				70	70
50	50	30		30		30					40				30	30
40	50	30		30		30					50				60	40
80	30	30		30		60					40				50	30
40	30	80		30		30					30				60	60
60	30	30		30		30					30				130	100
50	30	30		30		30					50					80
40	30	30		30		30					30					50
60	30	40		30							30					50
30	30	40		30							30					40
40	30	30		30							30					80
30	40	80		40							40					70
	50	30		30							60					60
	30			30							30					40
	30			40							30					30
	40			30							30					50
	40			30							30					30
	20			30							50					60
	30			30							30					60
	30										60					20
	30										40					40
	30										30					120
	40															100
	30															40
	30															70
	30															50
	70															70
	40															40
	30
	20

## Sheet: Fig.3f
Ctrl			Aneu			RS
rep1	rep2	rep3	rep1	rep2	rep3	rep1	rep2	rep3
0	0	0	0	0	4	1	0	4
0	0	1	0	0	0	4	2	11
0	0	0	2	1	0	5	0	2
0	0	0	0	0	4	3	0	0
0	2	0	7	1	0	0	3	3
0	0	0	4	2	0	1	0	0
0	0	0	0	1	0	0	1	2
0	0	0	0	0	1	1	0	3
0	0	0	0	0	2	2	10	2
0	1	0	1	2	0	0	0	8
0	0	0	2	0	0	0	0	0
0	0	0	0	0	1	0	1	0
0	0	0	2	0	2	1	1	15
0	1	0	0	2	2	1	3	3
0	0	0	0	4	0	2	0	3
0	0	0	0	4	6	0	0	12
0	1	0	1	0	0	1	2	0
0	0	0	0	0	0	1	2	9
0	0	0	0	1	1	3	0	0
0	0	0	0	3	0	2	6	1
0	0	1	0	1	0	0	9	5
0	0	0	0	0	0	1	1	5
0	0	0	0	1	1	0	2	2
0	0	0	0	2	3	0	0	4
0	0	0	0	0	0	0	2	11
0	0	0	0	1	0	3	0	2
0	0	0	0	0	0	0	2	11
0	0	0	1	0	0	0	9	0
2	0	0	1	1	2	5	0	8
0	0	0	2	4	0	0	0	4
0	3	0	0	6	2	0		2
0	0	0	1	0	0			3
0	0	0	0	0	0			0
0	0	0	2	1	1			7
0	0	1	0	0	0			4
0	0	0	0	1	0			9
0	0	0	0	0	0			3
0	0	0	0	1	0			1
0	0	0	0	0	1			2
0	0		0	2	0			5
0	0		3	2	0			5
0	0		0	0	0			2
0	0		3	3	2			4
0			0	2	1			1
0			0	2	2			4
0			0	5	0
0			0	3	0
			0	2	0
			0	1	0
			1	0	1
				2	0
				4	0
				0	0
				2	2
				0	2
				0
				0
				0
				0
				2
				0
				1

## Sheet: Fig.3i
Ctrl				Ctrl + MIDASi				Aneu				Aneu + MiDASi				RS				RS + MiDASi
rep1	rep2	rep3	rep4	rep1	rep2	rep3	rep4	rep1	rep2	rep3	rep4	rep1	rep2	rep3	rep4	rep1	rep2	rep3	rep4	rep1	rep2	rep3	rep4
0	0	0	0	0	0	0	0	4	1	3	2	0	0	2	0	22	4	1	4	22	4	0	0
0	2	0	0	0	0	0	0	2	0	2	0	0	1	1	1	14	1	0	0	1	1	0	0
0	0	0	2	0	0	0	1	0	0	3	4	0	1	0	2	0	1	2	0	0	5	1	0
0	0	0	0	0	1	0	0	9	0	2	3	0	0	0	2	9	6	3	7	0	2	0	0
1	0	0	0	0	0	0	0	1	4	0	0	0	2	3	0	5	3	1	1	0	3	0	1
0	0	0	1	0	0	0	0	0	0	2	0	0	0	1	1	31	3	2	2	0	2	0	1
2	0	1	0	0	1	0	0	2	1	2	0	0	0	1	1	5	3	1	0	0	5	0	0
0	0	0	0	0	0	0	0	2	2	5	0	0	0	2	0	11	0	1	9	0	1	0	1
0	0	0	0	0	0	0	0	2	2	2	0	0	2	1	0	36	2	1	1	0	0	0
0	0	0	0	0	0	0	0	2	0	2	0	4	0	1		30	2	2	1	0	0	0
0	1	0	0	2	0	0	1	2	0	1	0	0	0	2		5	0	0	0	0	0	0
0	0	0	1	0	0	0	0	0	2	4	0	0	0	1		7	1	3	1	0	0	0
0	0	2	0	0	0	0	0	0	0	0	2	0	0	1		8	3	0	0	0	1	0
0	0	2	0	0	0	0	0	1	1	2	0	0	0	1		4	5	11	0	0	2	0
0	0	0	0	0	0	0	0	0	1	2	1	0	0	2		0	15	8	2	0	0	0
0	1	0	0	0	0	0	0	0	0	1	1	0	1	0		1	5	4	4	0	1	0
0	0	0	1	0	0	0	0	0	2	5	0	0	0	3		6	7	6	2	0	0	0
0	0	0	0	0	0	0	1	1	0	3	0	0	0	2		1	3	1	4	0	0	0
0	1	0	0	0	0	0	0	8	0	4	0	0	1	1		5	0	0	3	0	0	0
0	0	0	0	0	0	0	0	17	0	0	0	0	0	0		2	1	2	0	0	2	0
0	0	0	1	0	0	0	0	2	0	0	2	0	2	1		3	3	9		0	0	0
0	0	2	0	0	0	0	0	1	0	0	1	0	0	0		3	0	2		1	3	0
0	0	0	2	0	0	0	1	2	4	3	4	0	0	1		3	6	1		0	0	0
0	0	0	0	0	0	0		2	1	2	0	0	0	1		3	2	1		1	0	0
0	0	0	0	0	0	0		2	0	2	2	0	0	0		11	2	4		3		0
0	0	0	0	0	0	0		0	0	1	1	0	0	0		12	3	1		0		0
0	0	1	1	0	1	0		0	0	3	0		0	0		3	3	0		0		0
0	0	0	0		0	0		2	0	2	1		0	0		14		6		0		0
0	0	1	0		0	0		0	0	0	0		0	0		2		5				0
0	0	0	0		1	0		0	2	2	2		0	0		9		1				1
0	0	0	1		0	0		4	1	0	0		0	1		16		4				0
0			0			0		0	1	1	0		0	0		7
			0					2	0	0	0		0	0		0
			0						0	3	0		0	0
			1						1	3	0		1	0
			1						3	2	2		0	0
									0	1	0		0	1
									0	0	0		0	0
									2	4	0			1
									1	2	0			1
									0		1			0
											1			1
														0

## Sheet: Fig.3k
rep1	Ctrl	Ctrl+MiDASi	Aneu	Aneu+MiDASi	RS	RS+MiDASi
0 53BP1 bodies	105	102	42	45	60	26
1-5 53BP1 bodies	59	69	74	96	22	38
>5 53BP1 bodies	7	10	10	29	0	17
tot cells	171	181	126	170	82	81
rep2
0 53BP1 bodies	66	63	56	45	34	40
1-5 53BP1 bodies	51	53	68	69	65	73
>5 53BP1 bodies	1	6	8	31	2	15
tot cells	118	122	132	145	101	128
rep3
0 53BP1 bodies	71	75	59	54	28	46
1-5 53BP1 bodies	43	54	78	91	81	33
>5 53BP1 bodies	4	9	17	23	4	10
tot cells	118	138	154	168	113	89
rep4
0 53BP1 bodies	48	56	47	29	43	31
1-5 53BP1 bodies	62	7	57	63	85	64
>5 53BP1 bodies	27	14	27	38	22	38
tot cells	137	77	131	130	150	133

## Sheet: Fig.3l
rep1	Ctrl	Ctrl+MiDASi	Aneu	Aneu+MiDASi	RS	RS+MiDASi
tot cells with Mni	7	8	43	81	3	2
tot cells analyzed	183	240	126	176	82	81
rep2	Ctrl	Ctrl+MiDASi	Aneu	Aneu+MiDASi	RS	RS+MiDASi
tot cells with Mni	7	3	53	78	2	6
tot cells analyzed	118	119	132	145	110	113
rep3	Ctrl	Ctrl+MiDASi	Aneu	Aneu+MiDASi	RS	RS+MiDASi
tot cells with Mni	11	11	63	85	4	1
tot cells analyzed	118	138	154	190	77	89
rep4	Ctrl	Ctrl+MiDASi	Aneu	Aneu+MiDASi	RS	RS+MiDASi
tot cells with Mni	8	8	29	49	10	6
tot cells analyzed	137	146	131	130	128	133
