# Supplementary material for: Short-term molecular consequences of chromosome mis-segregation for genome stability
Source: Nat Commun. 2023 Mar 11;14:1353. doi: 10.1038/s41467-023-37095-7 (PMC10008630; doi:10.1038/s41467-023-37095-7)
Supplement: Supplementary file 3 — Source Data [file 41467_2023_37095_MOESM3_ESM.zip › Source data/Ed_Fig3.xlsx]

## Sheet: Ed Fig.3d
Cdc7 wt Ctrl Untr			Cdc7 wt Ctrl 1NMPP1			Cdc7 wt Aneu Untr			Cdc7 wt Aneu 1NMPP1			Cdc7 as Ctrl Untr			Cdc7 as Ctrl 1NMPP1			Cdc7 as Aneu Untr			Cdc7 as Aneu 1NMPP1
rep1	rep2	rep3	rep1	rep2	rep3	rep1	rep2	rep3	rep1	rep2	rep3	rep1	rep2	rep3	rep1	rep2	rep3	rep1	rep2	rep3	rep1	rep2	rep3
29	32	21	11	22	54	55	60	34	6	67	60	67	40	12	62	36	55	89	74	58	46	75	61
89	22	22	39	10	10	28	55	28	45	34	45	49	22	23	28	55	81	74	55	52	20	154	90
42	21	32	53	12	23	51	23	23	2	43	45	43	48	87	14	76	40	39	80	93	75	87	22
45	40	40	39	18	18	83	46	83	71	36	71	56	44	12	37	39	32	59	52	67	89	187	135
41	27	67	32	22	12	14	67	87	33	39	23	38	48	71	11	56	26	39	82	88	90	95	143
75	31	31	42	31	31	44	41	44	30	32	30	45	34	43	40	88	37	55	100	62	100	18	97
54	20	21	56	43	12	54	50	12	59	43	59	54	36	45	37	37	64	65	62	77	26	88	19
74	40	40	19	48	48	33	32	33	35	20	56	35	39	55	27	56	43	47	54	39	38	49	95
22	43	43	40	29	56	27	30	27	46	90	46	50	60	67	39	71	27	67	45	39	43	67	99
52	25	67	39	32	32	42	19	23	67	87	76	80	65	29	24	32	92	35	49	29	39	90	129
34	22	22	19	30	67	34	78	34	40	82	87	42	36	54	12	56	78	29	45	39	44	44	17
18	27	27	30	40	78	39	80	43	50	53	50	46	42	23	32	78	81	57	55	90	88	95	45
30	30	34	31	18	18	23	56	23	32	28	87	34	54	32	54	39	69	89	54	120	98	101	64
32	19	23	32	31	31	23	24	45	30	44	89	28	58	27	41	48	79	67	59	48	99	59	62
31	23	32	13	38	32	26	70	26	25	36	25	35	38	57	48	98	59	49	43	101	82	60	75
42	12	12	12	48	48	43	70	43	32	13	87	35	39	26	21	22	22	79	22	92	100	133	83
50	21	21	21	13	12	85	56	67	80	81	80	40	25	61	51	40	63	55	71	98	99	99	178
29	29	45	22	11	11	43	60	43	32	76	32	32	24	45	33	49	88	39	14	131	59	107	87
18	65	56	21	31	23	46	70	46	24	56	24	40	59	52	33	28	69	31	57	38	120	55	134
20	42	65	11	34	34	48	13	48	50	60	34	39	29	18	34	42	67	41	61	47	82	54	69
30	42	42	37	39	39	80	43	21	70	70	70	28	39	43	32	44	93	57	101	89	67	97	179
34	41	67	11	10	10	60	55	60	50	13	56	32	24	73	31	52	66	26	66	55	130	30	59
29	79	79	27	21	32	55	49	55	60	43	66	31	24	32	26	44	75	48	57	101	78	57	87
32	54	54	30	51	51	27	35	45	20	55	20	30	20	41	32	29	44	64	76	57	64	59	81
45	77	77	38	37	37	41	90	41	37	49	23	29	48	67	65	25	66	78	78	70	64	128	79
35	22	67	48	22	34	45	92	45	50	35	50	31	12	12	36	45	44	60	40	63	90	24	54
21	55	55	13	29	29	22	43	12	55	90	32	43	19	54	47	30	31	30	63	79	145	49	96
35	34	34	12	22	23	25	47	25	54	92	54	40	45	45	29	41	29	25	68	71	78	32	75
42	18	2	31	32	32	35	40	35	35	43	34	38	38	55	39	20	43	40	74	38	89	86	105
22	24	24	34	4	43	48	43	78	50	47	32	37	34	61	17	26	27	38	75	42	88	23	155
22	18	18	39	29	29	25	36	25	40	78	40	37	24	70	40	12	10	47	38	39	124	45	78
32	29	89	11	35	35	53	39	53	48	62	48	30	42	55	45	31	34	27	28	81	147	28	120
30	21	21	38	27	45	42	32	42	47	54	12	34	44	36	43	22	41	53	53	69	42	72	157
34	20	20	22	36	5	40	43	40	25	45	25	40	22	35	47	59	40	38	75	93	48	107	91
75	29	21	61	37	46	66	20	32	39	49	32	26	29	34	37	30	56	47	78	67	153	54	168
48	34	34	28	26	26	52	90	52	44	65	44	32	43	26	43	40	66	27	56	82	87	95	149
38	29	29	72	27	34	35	87	35	40	66	40	42	39	35	45	39	39	34	69	72	73	98	120
37	32	12	11	24	24	38	82	38	43	54	43	41	10	39	51	39	29	37	39	92	32	40	33
30	22	22	20	30	76	42	53	34	36	89	23	24	34	21	21	42	82	100	55	59	59	34	81
27	21	21	34	29	29	39	28	39	39	54	39	55	40	57	71	28	66	68	61	58	79	76	169
42	21	21	44	20	45	40	44	40	32	55	32	18	40	44	32	18	75	25	36	39	79	78	86
21	35	35	20	13	13	79	36	56	65	67	34	43	30	22	50	43	81	46	65	50	122	16	113
40	42	34	51	15	12	43	13	43	20	14	20	37	34	55	31	25	67	40	54	60	46	28	160
38	22	22	37	39	16	38	90	38	45	34	45	34	11	77	34	55	61	65	57	89	86	144	95
33	19	12	22	43	43	62	90	78	88	66	67	51	27	45	35	34	55	30	44	78	55	68	76
43	22	22	29	14	23	54	93	56	82	99	82	45	25	45	40	45	20	35	59	71	58	98	85
21	19	13	34	15	56	33	85	67	53	98	34	32	32	65	20	41	45	56	59	50	60	89	97
22	13	13	32	17	67	42	88	87	28	23	28	33	39	33	9	54	16	89	76	90	135	103	90
31	16	16	4	12	67	40	29	89	50	23	50	45	39	44	29	36	19	23	27	120	64	117	39
30	16	32	27	11	67	48	27	90	36	77	20	51	33	65	54	16	70	37	69	87	32	138	59
29	16	16	35	18	76	62	39	67	34	89	21	32	30	55	32	32	56	35	58	135	121	89	67

## Sheet: Ed Fig.3f
Cdc7 wt Ctrl Untr			Cdc7 wt Ctrl 1NMPP1			Cdc7 wt Aneu Untr			Cdc7 wt Aneu 1NMPP1			Cdc7 as Ctrl Untr			Cdc7 as Ctrl 1NMPP1			Cdc7 as Aneu Untr			Cdc7 as Aneu 1NMPP1
rep1	rep2	rep3	rep1	rep2	rep3	rep1	rep2	rep3	rep1	rep2	rep3	rep1	rep2	rep3	rep1	rep2	rep3	rep1	rep2	rep3	rep1	rep2	rep3
5	22	32	0	40	23	39	55	33	47	68	45	43	12	14	32	28	6	85	55	28	53	88	5
85	15	85	36	21	36	41	6	23	28	43	43	44	0	22	22	26	27	71	29	27	89	89	60
45	14	21	71	22	31	39	66	66	5	49	49	32	58	66	12	16	21	54	98	65	20	75	0
52	12	52	26	24	26	64	87	76	83	28	108	44	47	24	18	17	25	41	30	41	23	115	40
38	11	45	19	20	57	23	47	47	24	56	56	36	62	8	22	32	3	49	76	53	93	35	98
71	52	65	51	20	51	30	46	78	43	98	67	42	21	23	21	37	26	64	75	57	97	36	42
47	12	47	42	20	87	59	39	32	34	66	66	37	22	75	12	18	41	77	39	81	48	109	0
56	39	67	19	22	76	35	44	44	38	43	43	23	21	33	26	39	24	51	38	17	17	69	96
20	29	20	37	19	43	46	23	2	33	39	39	76	40	40	20	21	12	43	36	5	40	91	76
39	15	43	78	11	78	76	43	45	42	70	67	78	76	29	25	9	18	66	67	76	57	63	67
29	19	29	25	10	26	40	45	56	34	55	55	39	45	32	12	17	39	12	79	0	39	86	78
28	26	28	32	26	65	50	39	76	39	35	35	44	38	6	16	19	12	17	43	91	49	85	55
30	85	20	36	43	12	32	32	12	23	14	21	50	31	27	35	18	30	49	40	87	89	147	53
38	47	38	36	10	76	30	55	78	32	15	15	42	18	13	21	39	12	25	54	55	92	89	39
32	52	32	22	12	89	55	12	12	0	20	54	23	32	22	31	91	71	46	51	99	68	69	68
41	38	21	18	37	34	32	67	67	13	23	23	28	41	21	19	65	39	73	30	71	92	59	45
65	68	65	27	71	27	80	47	76	85	23	25	45	19	53	55	21	18	49	34	45	54	58	87
55	47	65	29	26	34	32	78	80	20	29	29	37	21	33	31	22	23	44	16	49	45	155	91
20	48	12	20	19	20	24	5	12	17	26	26	31	21	19	36	21	18	59	75	21	111	49	0
31	20	12	14	55	14	60	90	43	48	15	3	21	21	33	29	12	21	77	83	49	23	65	47
20	42	20	47	42	35	70	24	12	80	32	32	0	24	17	42	51	18	48	65	77	60	89	166
22	42	22	10	19	10	74	22	76	60	36	4	21	25	30	21	49	11	18	60	66	123	57	48
16	28	8	18	22	18	60	43	34	55	55	55	15	33	20	27	43	31	42	40	94	90	28	65
30	42	98	29	90	45	20	23	54	27	46	21	14	31	12	29	21	11	60	92	21	95	67	150
20	38	20	39	25	39	37	87	32	41	52	52	0	11	30	27	27	16	55	60	105	50	102	49
2	11	13	28	32	23	50	96	21	45	55	23	7	35	11	22	25	21	32	54	49	48	19	46
12	10	12	19	32	19	55	55	12	22	89	12	14	22	39	47	29	8	24	45	88	128	31	78
24	12	24	0	36	89	54	21	87	25	76	76	32	41	28	23	42	23	27	67	71	35	62	135
30	45	45	28	22	28	35	10	34	37	25	25	12	20	39	27	29	65	26	82	48	87	99	76
34	61	34	24	18	24	50	21	67	48	34	21	17	25	20	10	29	21	22	91	26	63	24	88
12	21	13	31	26	21	40	11	33	29	56	70	27	18	12	20	23	23	21	23	24	99	78	71
23	19	37	19	29	19	48	13	34	57	21	21	28	33	23	23	23	26	8	14	79	141	18	40
22	54	22	39	11	21	47	85	21	42	11	45	21	21	28	38	21	32	27	43	53	38	101	67
34	32	43	41	10	41	25	40	45	38	87	87	20	37	19	45	21	19	57	87	48	61	129	55
44	11	44	11	14	11	39	32	56	66	23	24	24	19	28	56	35	2	17	65	43	95	48	150
44	37	45	48	16	34	44	55	43	52	25	25	11	38	12	40	22	9	8	44	56	69	76	37
26	12	26	93	19	45	40	35	21	35	35	32	27	28	17	35	38	28	30	46	54	69	96	42
45	25	12	14	42	14	43	50	50	38	65	65	25	31	45	12	29	45	21	55	35	46	10	49
29	32	29	12	23	12	36	40	68	22	29	29	13	27	35	12	6	20	80	46	72	74	71	15
31	21	31	29	39	32	39	48	48	39	98	11	19	36	20	21	21	33	71	52	37	81	89	91
64	21	10	26	29	32	32	47	47	40	30	30	21	28	45	31	20	44	55	55	17	85	64	51
27	22	27	18	15	33	49	25	23	79	76	76	36	12	8	30	20	23	65	89	37	65	0	32
39	15	39	64	22	33	21	39	39	21	75	32	21	19	4	21	39	26	45	76	50	44	29	80
29	27	23	38	26	38	45	44	44	38	39	39	30	20	12	39	16	3	44	25	56	39	56	81
22	26	22	31	85	31	87	40	40	62	38	38	34	18	18	29	31	30	62	55	67	55	44	49
19	20	90	44	24	44	82	43	43	64	36	36	29	33	45	37	33	11	28	43	55	50	137	63
12	11	12	43	52	67	53	36	23	24	67	55	31	11	35	17	38	33	58	23	54	55	89	81
10	10	21	26	0	12	39	39	39	42	79	79	27	18	21	7	21	33	92	41	70	67	101	90
20	20	20	21	0	21	50	32	34	70	43	43	42	39	21	32	35	39	27	60	76	69	89	101
10	20	32	32	14	43	36	49	67	48	40	32	25	19	4	11	11	45	25	51	56	29	92	99
10	21	45	39	14	29	35	12	10	65	54	34	29	16	6	15	21	14	28	29	81	71	101	91

## Sheet: Ed Fig.3h
Cdc7 wt Ctrl Untr			Cdc7 wt Ctrl 1NMPP1			Cdc7 wt Aneu Untr			Cdc7 wt Aneu 1NMPP1			Cdc7 as Ctrl Untr			Cdc7 as Ctrl 1NMPP1			Cdc7 as Aneu Untr			Cdc7 as Aneu 1NMPP1
rep1	rep2	rep3	rep1	rep2	rep3	rep1	rep2	rep3	rep1	rep2	rep3	rep1	rep2	rep3	rep1	rep2	rep3	rep1	rep2	rep3	rep1	rep2	rep3
43	33	11	42	11	32	77	57	81	166	82	76	87	38	7	58	78	56	29	135	0	87	94	67
56	54	34	84	54	21	83	123	34	60	55	37	41	92	87	76	32	51	155	148	71	127	65	55
76	65	56	48	44	45	76	137	43	82	124	63	12	76	36	55	38	65	59	102	111	156	102	36
88	28	76	28	76	56	61	156	50	13	96	29	32	87	76	61	53	72	18	85	71	128	123	67
23	23	34	49	54	56	120	165	38	43	156	123	87	51	43	88	38	43	122	139	98	56	179	67
29	91	45	91	91	32	15	40	71	55	95	181	37	77	67	54	87	98	97	47	49	133	184	37
30	87	51	87	76	23	67	87	86	38	32	154	46	52	78	110	64	55	103	39	150	114	119	69
45	90	70	90	39	88	29	84	53	35	94	75	37	57	78	90	34	51	86	87	100	54	178	36
38	43	21	43	54	30	25	101	47	90	145	121	48	39	81	82	58	63	67	80	98	178	25	90
92	6	44	6	23	21	32	89	63	92	145	86	38	41	70	39	41	55	19	74	66	91	68	80
76	22	56	1	71	38	45	130	149	81	74	89	97	121	80	23	37	81	71	39	74	186	93	53
43	15	76	15	87	67	21	97	123	47	167	143	91	27	65	38	52	67	81	92	54	49	186	78
51	87	43	67	51	76	37	67	143	69	148	120	25	51	54	31	56	80	64	74	98	71	27	139
77	27	23	27	21	78	22	134	154	62	102	79	37	11	80	20	47	45	57	139	65	51	74	121
52	32	81	25	42	89	45	71	99	83	31	176	3	76	70	78	85	45	129	82	55	108	69	178
22	64	30	64	84	71	64	65	101	45	139	86	39	87	65	76	90	71	105	143	83	53	133	133
24	21	87	45	48	52	24	87	86	88	47	58	43	88	70	84	77	61	97	128	81	92	48	25
76	15	38	30	34	37	28	91	89	65	149	34	65	67	87	65	55	70	41	76	54	50	191	10
80	17	99	17	49	43	28	73	139	93	87	46	51	49	51	98	43	81	86	90	42	102	87	98
24	27	76	22	91	56	57	100	76	54	93	178	77	92	76	64	93	76	97	139	39	122	65	101
10	49	48	49	65	23	51	93	69	89	74	69	65	32	43	72	68	70	139	84	70	86	78	187
76	32	51	6	90	78	34	57	88	54	58	101	67	55	45	86	68	55	38	59	88	91	93	81
79	58	71	58	43	88	46	86	91	103	68	40	34	32	40	110	15	51	23	34	89	125	105	75
92	20	52	20	17	77	50	91	99	67	46	77	31	56	60	89	43	45	44	79	81	74	86	103
76	19	37	7	71	44	37	78	30	140	146	33	81	56	39	69	50	34	26	31	51	131	84	155
43	3	44	3	48	91	71	86	66	34	69	52	39	87	39	60	98	43	39	9	29	163	113	131
51	87	76	130	47	98	85	101	70	66	51	22	44	72	21	55	87	20	75	17	81	66	84	118
77	30	87	30	69	32	53	52	81	143	40	65	68	64	43	54	58	67	85	89	89	42	134	141
52	43	24	41	52	44	37	76	77	59	77	10	81	49	88	72	39	32	49	139	71	114	158	137
46	81	21	81	46	98	63	59	59	26	99	66	44	79	53	35	32	22	32	64	66	47	166	161
39	56	28	39	43	66	38	66	60	122	100	60	76	91	49	78	77	65	39	64	65	131	127	141
41	44	44	44	41	76	123	69	100	97	82	77	83	56	30	45	75	111	20	98	63	81	188	81
121	68	91	68	17	54	178	73	65	106	44	90	91	131	32	87	93	65	32	89	91	92	128	100
27	70	98	81	27	23	154	83	45	86	88	81	76	67	54	78	54	72	70	154	71	94	158	89
51	44	90	44	43	33	75	27	53	67	137	65	39	36	32	55	54	80	65	43	101	67	133	85
11	76	44	76	44	34	101	62	23	37	159	65	54	65	21	37	39	91	45	18	35	111	131	155
35	22	55	83	52	41	86	75	34	71	165	81	33	131	56	49	72	63	15	49	56	65	54	78
64	91	32	91	65	42	89	81	56	81	39	80	71	90	76	31	81	21	70	12	82	123	178	163
88	76	15	76	58	50	139	86	88	64	87	76	48	101	72	34	51	84	88	39	82	52	92	180
67	10	54	39	76	45	120	87	60	61	83	44	58	34	43	67	60	23	98	54	91	168	186	132
49	22	23	54	87	53	90	55	20	101	101	59	65	55	49	98	83	80	68	32	43	97	49	93
45	24	22	33	30	44	98	139	12	99	89	39	20	22	79	76	70	32	75	68	50	76	81	88
33	33	24	71	22	32	100	96	80	101	89	45	101	13	91	52	74	54	70	65	60	95	51	91
32	35	80	48	65	35	87	145	76	54	97	76	120	34	45	65	38	34	127	45	31	187	108	80
22	56	32	51	72	36	88	95	88	68	76	70	82	40	131	79	84	90	49	29	51	155	68	108
11	76	54	77	34	39	91	103	90	91	134	101	57	22	67	48	90	32	97	70	61	108	92	149
87	50	12	52	50	42	67	94	72	38	71	102	64	25	36	69	83	43	49	97	43	70	50	103
44	80	24	46	32	41	87	145	37	20	51	104	58	28	65	71	23	45	135	67	71	55	54	99
46	34	44	39	19	40	92	47	34	30	87	166	62	34	22	54	33	12	92	81	87	19	78	101
47	65	42	41	98	44	94	74	66	102	34	17	82	44	24	11	20	23	117	68	45	48	90	69
52	44	43	17	32	48	102	66	83	63	73	71	54	32	54	65	21	23	84	47	71	167	91	72
40	76	21	27	12	40	104	37	76	93	23	88	44	21	20	71	34	20	55	43	80	179	178	69
