# Supplementary material for: Short-term molecular consequences of chromosome mis-segregation for genome stability
Source: Nat Commun. 2023 Mar 11;14:1353. doi: 10.1038/s41467-023-37095-7 (PMC10008630; doi:10.1038/s41467-023-37095-7)
Supplement: Supplementary file 3 — Source Data [file 41467_2023_37095_MOESM3_ESM.zip › Source data/Ed_Fig2.xlsx]

## Sheet: Ed Fig.2e
Ctrl			Ctrl+mimo			Ctrl+mimo6hW/O			Ctrl+mimo12hW/O			Aneu			Aneu+mimo			Aneu+mimo6hW/O			Aneu+mimo12hW/O
rep1	rep2	rep3	rep1	rep2	rep3	rep1	rep2	rep3	rep1	rep2	rep3	rep1	rep2	rep3	rep1	rep2	rep3	rep1	rep2	rep3	rep1	rep2	rep3
7	0	0	7	2	23	31	2	0	4	0	22	1	0	0	40	29	32	0	1	3	45	0	0
3	0	0	0	10	6	11	15	0	22	0	0	2	7	0	18	1	2	2	0	12	0	13	0
0	0	0	45	0	32	18	38	32	21	0	0	0	0	0	33	0	6	21	31	1	0	2	6
0	1	0	8	3	10	5	4	12	16	22	0	11	7	0	3	5	1	14	11	12	2	0	4
0	1	0	30	7	45	8	8	8	22	14	1	0	0	1	60	33	14	0	0	1	0	45	0
0	2	0	37	38	55	38	25	22	8	0	3	8	6	1	21	0	10	2	25	2	3	4	0
0	0	0	39	0	37	14	14	14	18	21	0	7	6	1	8	4	60	5	2	0	32	1	0
0	0	0	29	4	0	20	22	19	8	5	4	1	9	1	0	2	6	55	17	33	0	16	3
0	2	7	25	6	0	1	1	1	29	3	0	4	18	1	0	2	33	32	42	23	0	24	1
0	7	7	18	42	32	14	0	21	10	23	0	2	0	1	60	1	0	22	0	1	6	19	0
0	2	4	55	32	27	14	14	14	21	0	0	5	0	8	3	1	0	1	7	4	0	6	0
0	1	3	23	7	37	9	10	0	1	24	1	4	7	8	29	3	43	3	0	0	3	2	0
0	2	0	5	3	7	32	32	0	5	5	0	1	3	0	2	2	0	23	28	0	13	5	6
0	3	0	32	10	3	21	24	0	28	28	0	2	12	0	26	1	0	43	3	3	2	37	1
0	0	0	9	37	5	14	14	14	0	0	0	1	8	7	1	3	1	1	4	0	0	21	10
0	1	0	27	35	33	6	3	3	14	21	0	0	9	0	18	2	42	0	7	14	2	19	0
0	9	1	39	17	45	1	1	1	20	20	8	6	4	7	7	4	21	0	4	24	7	2	23
0	5	1	9	2	6	6	10	12	4	8	8	6	12	0	2	4	2	1	8	18	4	1	28
0	12	0	7	0	33	15	0	1	8	0	0	4	8	2	5	0	2	11	7	55	28	0	2
1	1	11	14	0	5	42	22	24	1	0	0	0	4	1	12	1	12	49	1	23	30	26	0
1	0	14	28	21	3	21	21	18	0	0	1	3	2	0	23	4	35	3	1	1	0	6	0
0	0	2	2	30	4	32	0	0	12	12	0	14	1	7	3	60	35	0	1	4	5	18	10
1	0	1	0	28	6	22	0	0	15	13	2	2	0	0	0	4	54	1	12	0	0	33	60
2	0	0	0	1	21	18	18	14	17	17	0	7	0	8	35	4	1	14	2	0	2	0	1
8	0	8	38	8	0	34	34	33	8	8	0	6	1	8	2	12	1	27	37	42	0	0	0
0	0	7	24	4	0	8	8	9	26	18	5	5	1	8	11	0	0	34	4	32	42	0	2
4	0	0	2	7	32	25	14	14	8	8	21	6	4	7	41	3	22	29	16	30	11	2	18
4	0	0	29	22	22	22	10	8	17	17	0	1	7	12	3	2	21	37	2	2	33	1	21
3	0	2	0	20	12	28	0	21	0	0	4	2	4	0	1	50	3	20	1	2	5	1	1
2	1	3	38	25	0	24	21	0	14	7	0	1	1	0	1	6	2	23	2	3	1	2	2
1	1	0	15	40	0	11	11	11	8	8	0	24	0	2	1	4	3	0	0	1	25	1	0
1	2	0	42	10	0	24	12	0	23	12	0	0	0	1	31	48	46	28	2	5	39	0	5
2	3	0	25	0	22	28	28	28	5	5	5	0	1	0	27	38	3	7	21	5	2	6	0
2	1	6	42	7	21	11	11	11	6	7	0	0	2	1	25	47	2	8	22	3	30	3	2
4	2	2	38	13	12	11	11	11	12	7	0	0	0	1	13	50	7	7	25	3	4	3	25
0	6	1	12	30	0	5	5	4	0	12	10	0	2	2	3	28	35	0	19	3	3	45	1
0	4	0	29	35	0	5	5	5	2	0	0	1	0	2	37	30	4	0	28	32	32	3	0
0	2	0	22	22	2	4	4	4	29	0	21	1	1	2	4	40	2	6	2	3	4	4	0
0	0	9	14	9	3	6	6	9	28	0	21	16	8	4	21	7	45	0	33	11	0	3	0
0	0	5	29	12	12	32	0	0	0	0	0	1	3	1	1	42	1	11	0	0	25	2	0
0	2	0	30	6	22	14	0	0	16	16	2	2	2	0	2	2	32	11	11	1	12	0	5
0	3	0	7	0	33	27	27	13	32	21	0	2	6	0	10	2	7	40	5	36	0	0	18
0	1	0	13	1	0	14	14	0	11	11	1	5	3	0	0	1	7	6	4	2	0	0	0
0	1	7	0	22	0	21	21	0	17	0	0	2	6	4	8	5	8	5	35	1	0	0	2
1	0	0	29	3	2	22	0	20	5	5	0	0	2	7	23	0	40	7	4	0	2	1	20
5	0	0	22	11	1	4	4	22	2	4	2	7	0	8	15	0	11	12	4	32	2	25	12
7	0	2	30	30	4	5	5	7	3	3	0	2	7	4	33	0	30	0	2	0	0	0	0
11	2	0	14	20	6	7	17	21	2	2	0	0	4	0	55	55	60	3	3	1	0	3	0
2	2	6	0	2	12	8	8	9	1	6	30	7	2	20	35	1	3	14	3	33	42	0	1
4	1	5	20	23	16	7	7	32	0	0	0	3	3	8	0	12	6	22	4	39	3	0	10
