# Supplementary material for: Short-term molecular consequences of chromosome mis-segregation for genome stability
Source: Nat Commun. 2023 Mar 11;14:1353. doi: 10.1038/s41467-023-37095-7 (PMC10008630; doi:10.1038/s41467-023-37095-7)
Supplement: Supplementary file 3 — Source Data [file 41467_2023_37095_MOESM3_ESM.zip › Source data/Fig2.xlsx]

## Sheet: Fig.2c
Ctrl			Ctrl + DDKi			Aneu			Aneu + DDKi
rep1	rep2	rep3	rep1	rep2	rep3	rep1	rep2	rep3	rep1	rep2	rep3
0	51	43	29	106	52	55	45	154	51	90	145
0	98	61	5	51	55	54	89	73	70	179	77
0	62	99	47	75	83	46	122	95	43	104	77
0	99	27	27	120	152	79	14	179	4	43	97
0	43	55	26	48	160	75	95	78	12	207	179
0	60	37	1	82	77	86	80	54	5	85	140
0	12	52	12	83	78	87	95	19	18	98	91
0	48	55	11	46	78	14	31	80	122	205	61
0	52	69	93	48	54	178	57	139	4	95	49
0	57	63	7	65	60	67	82	71	91	37	139
11	112	93	1	53	51	69	44	169	55	128	19
0	61	51	2	73	106	66	52	99	1	101	61
0	59	33	9	80	48	57	49	158	16	76	83
0	82	36	49	57	92	38	48	138	0	212	23
0	74	67	0	85	60	70	40	43	22	55	67
0	16	48	5	65	123	57	42	82	0	119	45
0	28	43	49	54	42	57	131	49	3	53	23
0	56	60	36	116	45	78	138	56	25	154	136
0	164	29	0	94	47	69	90	62	26	85	145
0	40	36	1	149	67	29	44	25	20	51	143
0	51	37	9	55	39	24	94	98	13	170	148
0	67	39	17	49	40	52	20	64	25	145	140
0	97	46	4	79	25	68	46	84	48	119	50
0	87	40	15	95	32	43	125	79	6	75	51
0	32	70	5	71	59	4	101	112	24	116	140
0	57	39	8	37	39	40	63	42	29	59	47
0	44	57	10	61	48	4	60	102	31	118	102
0	35	28	17	31	41	67	11	15	0	100	206
0	66	39	31	21	49		91	62	24	172	54
0	58	45	38	49	49		30	71	30	88	75
0	127	35	12	87	51		62	144	91	108	70
	83	61		38	41		47	91	1	32	195
	39	26		54	52		39	59	0	54	157
	37	48		47	48		29	56	2	117	162
	21	40		46	45		42	138	92	167	197
	47	49		62	55		77	102	78	91	104
	109	48		116	49		59	157	49	148	159
	36	31		20	89		195	67	2	146	96
	58	47		61	57		96	134	102	39	96
	51	38		61	55		95	38		107	162
	40	65		30	60		75	75		190	165
	44	34		54	72		80	77		76	128
	88	47		48	42		65	51		15	143
		37		48	105		30	69		60	26
		31		55	32		55	80		74	93
		55			66		11	36		72	64
		53			58		155	64		73	66
		79			95		11	97		178	127
		56			55		65	61		176	57

## Sheet: Fig.2e
Ctrl			Ctrl + DDKi			Aneu			Aneu + DDKi
rep1	rep2	rep3	rep1	rep2	rep3	rep1	rep2	rep3	rep1	rep2	rep3
94	60	26	104	7	28	31	146	138	26	127	126
44	75	49	77	0	65	100	146	99	62	140	264
67	80	26	0	0	23	85	92	9	0	92	190
84	71	2	36	0	3	106	153	162	1	80	116
169	69	0	137	5	15	137	124	186	7	167	160
51	69	31	67	29	7	47	100	1	95	127	108
206	38	9	124	72	0	0	132	7	0	198	47
89	90	23	8	83	1	0	179	51	113	101	34
58	89	2	62	5	52	0	143	13	154	160	32
44	49	5	79	0	52	27	195	1	21	140	101
92	110	71	59	2	86	2	100	112	0	193	84
55	57	0	34	80	38	0	148	3	148	142	119
38	166	3	29	50	71	75	145	1	96	187	9
120	122	4	6	51	5	4	181	136	1	145	74
45	87	12	59	0	52	46	145	23	126	254	45
145	110	32	57	0	0	32	137	201	17	268	200
30	6	62	48	18	55	1	145	37	53	145	58
27	59	35	50	74	46	43	171	51	139	162	59
123	107	5	59	126	54	7	96	34	4	76	0
128	82	18	38	0	19	53	167	166	121	46	146
51	40	2	50	77	57	70	18	149	39	177	133
95	132	79	11	11	28	58	103	138	133	75	0
77	99	105	62	0	4	9	197	51	143	155	267
32	1	60	102	0	21	16	210	1	129	252	89
88	99	0	76	20	38	53	90	90	110	99	203
94	100	25	2	0	3	1	164	112	37	24	62
87	91	1	66	20	24	5	162	45	13	101	65
78	135	15	48	40	9		163	4	218	202	48
27	90	1	74	0	15		144	52	3	183	10
61	67	4	81	17	15		55	10	45	167	0
75	80	0	1	14	28		150	67	28	130	59
40	59	0	32	6	25		137	49	180	80	62
47	92	2	29	12	85		58	105	101	155	146
77	66	0	52	0	114		114	221	149		88
140	59	3	48	1	24		9	27	133		148
82	101	12	16	41	80		63	93	16		73
111	99	0	135	2	96		87	54			89
6	37	0	75	7	88		88	184			0
86	72	4		9	17		81	48			152
69	64	1		20	30		74	137			118
75	79	3		0	0		96	60			166
58	7	0		0	2		86	2			245
	98	37		60	9		185	150			120
	79	11		42	95			52			142
	83	30		20	37			2			172
		17		8	42			0			17
		11		11	2			6			21
		21			48			177			25
		4			3			31			153

## Sheet: Fig.2g
Ctrl			Ctrl + DDKi			Aneu			Aneu + DDKi
rep1	rep2	rep3	rep1	rep2	rep3	rep1	rep2	rep3	rep1	rep2	rep3
44	130	54	7	75	60	5	98	53	30	148	89
47	30	30	2	155	49	55	103	23	61	62	69
27	41	16	41	57	26	68	124	92	112	79	28
7	40	42	52	62	5	137	101	30	73	169	32
10	64	65	17	100	15	81	75	103	94	59	94
4	3	60	53	38	28	22	71	97	148	76	120
35	59	42	83	92	37	90	52	22	56	59	28
44	75	25	3	47	51	112	48	7	35	51	52
59	71	18	9	88	33	60	27	21	108	21	210
1	57	67	40	114	43	106	78	18	74	42	36
7	97	45	1	94	24	300	84	168	20	100	104
7	36	50	9	30	21	3	116	38	27	23	7
6	45	12	6	67	7	82	35	29	56	185	18
1	70	46	60	73	28	37	77	53	29	53	63
15	27	38	109	78	9	19	93	120	72	114	31
67	57	51	94	90	41	32	49	98	60	80	25
27	78	8	14	154	15	15	30	55	78	155	84
25	41	111	16	70	29	3	20	59	300	104	30
64	91	45	0	12	101	84	47	27	56	110	96
45	51	14	51	48	24	15	36	24	97	75	272
30	76	16	13	62	57	20	65	156	65	90	31
17	78	41	21	41	17	73	103	47	149	109	86
22	78	29	11	45	34	3	56	36	96	42	39
49	32	21	64	88	49	27	51	63	174	85	65
6	105	37	4	54	42	22	47	64	37	45	31
58	85	57	27	53	35	34	7	54	134	60	70
20	148	54	84	82	11	49	43	30	39	80	47
7	48	37	28	71	48	26	70	4	27	87	92
3	68	25	26	69	29	52	71	41	71	140	37
	45	33	15	75	44	26	34	83	39	55	112
	91	30	36	59	12	92	51	65	102	98	17
	58	37	13	56	19	30	146	66	56	128	25
	81	19	2	85	28	14	150	19	61	90	47
	66	31	8	83	21	39	42	29	41	132	47
	43	44	27	85	12		146	23	49	37	60
	75	6		62	51		31	79	42	120	79
	13	62		71	28		44	21	54	91	18
	39	12		21	73		40	53		78	26
	13	11		45	33		102	18		121	37
	27	62		61	6		116	72		91	55
	73	26		40	40		106	138		44	74
	34	11		47	57		232	37		91	97
	137	14		81	2		119	26			41
	94	54		45	9		26	88			40
	46	40		78	21		37	131			21
	47	35		96	76		126	14			44
	76	25		78	9		48	25			83
	87	31		60	6		28	77			69
	55	21			26			203			82

## Sheet: Fig.2i
	Ctrl	Ctrl + DDKi	Aneu	Aneu + DDKi
rep1	100	85.2347	100	73.8229
rep2	100	81.6335	100	68.3842
rep3	100	78.4346	100	73.4792
rep4	100	73.5766	100	66.0158
