# Supplementary material for: Short-term molecular consequences of chromosome mis-segregation for genome stability
Source: Nat Commun. 2023 Mar 11;14:1353. doi: 10.1038/s41467-023-37095-7 (PMC10008630; doi:10.1038/s41467-023-37095-7)
Supplement: Supplementary file 3 — Source Data [file 41467_2023_37095_MOESM3_ESM.zip › Source data/Ed_Fig5.xlsx]

## Sheet: Ed Fig.5d
siScramble Ctrl			siScramble Aneu			siScramble RS			siPOLD3 Ctrl			siPOLD3 Aneu			siPOLD3 RS
rep1	rep2	rep3	rep1	rep2	rep3	rep1	rep2	rep3	rep1	rep2	rep3	rep1	rep2	rep3	rep1	rep2	rep3
0	0	0	4	3	2	1	1	2	0	0	0	0	0	0	0	0	0
0	0	1	4	2	3	5	4	1	0	0	0	0	0	0	0	0	0
0	0	0	1	3	1	0	5	2	0	0	0	0	0	0	0	0	0
0	0	2	0	1	0	0	1	0	0	0	0	0	0	0	0	0	0
0	0	0	2	3	1	0	0	3	0	0	1	1	0	0	0	0	0
0	1	0	3	4	2	0	1	2	0	0	0	0	0	0	0	0	1
0	1	0	2	1	0	1	0	0	2	1	0	0	0	0	0	0	0
0	0	0	0	0	1	0	2	0	0	0	0	0	0	0	0	0	0
0	0	0	1	0	0	0	4	1	0	0	0	0	0	0	0	0	0
0	0	0	1	2	0	0	2	2	1	0	0	0	0	0	0	0	0
0	0	0	0	1	1	0	0	1	0	1	0	0	1	0	0	0	0
0	0	0	1	0	0	0	3	1	0	0	0	1	0	0	0	0	0
0	0	0	0	3	0	8	4	3	0	0	0	0	0	1	0	0	1
0	0	0	8	0	2	0	0	1	0	0	0	0	2	0	0	0	0
0	0	0	2	2	0	0	0	2	0	0	0	1	0	0	0	0	0
0	0	0	3	1	0	1	1	4	0	1	0	0	0	0	0	0	0
0	2	0	1	1	0	0	1	0	0	0	0	0	0	1	0	0	0
0	1	0	0	0	0	2	0	0	0	0	0	3	0	0	0	0	0
0	0	0	1	4	0	4	0	4	0	0	0	0	0	0	0	0	0
0	0	0	1	0	1	2	5	0	0	0	0	0	0	0	0	1	0
0	0	0	2	3	2	0	2	1	0	0	1	0	0	0	0	0	0
0	0	0	2	1	3	3	5	1	0	0	0	0	0	0	0	0	0
0	0	0	1	0	3	4	1	9	1	0	0	0	0	0	0	0	0
0	1	0	0	0	1	0	2	5	0	0	0	1	0	1	1	0	0
0	2	0	0	1	0	0	3	8	0	0	0	0	1	0	1	0	0
0	0	1	0	1	0	1	1	2	0	0	0	0	0	0	0	1	0
0	1	0	0	2	0	1	0	3	0	0	0	0	0	0	0	0	0
0	0	0	2	0	1	0	2	1	0	0	0	0	0	0	0	0	0
0	0	0	0	1	0	4	7	2	0	0	0	0	0	0	0	0	0
0	0	0	0	0	0	8	5	4	0	0	0	0	0	0	0	0	2
2	0	0	0	2	0	9	4	3	0	0	0	0	0	0	0	0	0
0	0	0	1	5	2	0	0	4	0	0	0	1	0	0	0	0	0
0	0	0	0	1	0	0	0	2	0	0	0	0	0	0	0	0	0
0	0	1	0	1	0	1	3	0	0	0	0	0	0	0	0	0	0
2	0	1	2	3	0	1	2	3	0	0	0	1	0	1	0	0	0
0	0	1	6	3	1	1	4	0	0	0	0	0	1	0	0	0	0
0	0	1	0	0	0	1	7	0	1	0	0	0	0	0	0	1	0
0	1	0	2	0	1	2	6	2	0	1	0	0	0	0	0	0	0
0	0	0	1	2	0	5	4	0	0	0	0	0	0	0	0	0	0
0	0	0	3	1	1	3	3	2	0	0	0	0	0	0	0	0	0
0	0	0	3	1	0	0	6	5	0	0	0	0	0	0	0	0	0
0	0	0	1	0	0	0	2	1	0	0	0	0	0	0	0	0	0
0	0	0	0	0	0	1	0	2	0	0	0	0	0	0	0	0	1
1	1	0	0	0	1	2	0	0	0	0	0	0	0	0	0	0	0
0	0	0	2	2	0	4	2	2	0	0	0	0	0	0	0	0	0
0	0	0	2	1	1	5	10	6	0	0	0	0	0	0	1	0	0
0	0	1	1	0	2	7	4	2	0	0	1	0	0	0	0	0	0
0	0	0	2	0	1	7	0	2	0	1	0	1	0	0	0	0	0
0	0	0	2	1	2	2	0	10	0	0	0	0	0	0	0	0	0
0	0	0	6	1	0	1	0	2	0	0	0	1	0	0	0	1	0

## Sheet: Ed Fig.5f
rep1						rep2						rep3
siScramble			siPOLD3			siScramble			siPOLD3			siScramble			siPOLD3
Ctrl	Aneu	RS	Ctrl	Aneu	RS	Ctrl	Aneu	RS	Ctrl	Aneu	RS	Ctrl	Aneu	RS	Ctrl	Aneu	RS
0	1	15	0	0	3	0	1	0	0	2	0	0	13	3	1	0	0
0	0	1	0	0	3	0	1	2	0	1	1	1	3	4	1	13	0
0	0	1	0	0	2	0	3	1	0	4	0	0	6	4	1	4	0
0	0	10	7	0	0	2	1	0	0	0	0	1	1	1	1	1	0
0	0	8	0	0	0	2	10	0	0	0	3	0	4	0	0	1	3
0	1	1	0	0	3	0	0	7	0	0	0	0	0	5	0	2	3
0	0	1	0	0	2	0	2	6	0	0	1	0	1	2	0	1	4
0	0	0	0	0	0	1	3	2	0	4	0	0	1	14	0	12	0
0	0	4	0	0	0	0	4	2	0	6	0	0	0	13	0	3	0
0	0	5	0	0	4	0	0	2	1	8	0	0	1	1	0	1	1
0	5	7	0	0	1	0	12	8	2	6	2	0	6	0	0	1	1
2	1	0	0	0	0	0	4	2	1	2	0	0	0	0	0	0	0
4	0	0	0	0	0	2	1	0	0	1	0	0	1	0	0	1	0
6	2	4	0	0	0	0	1	2	0	0	1	2	1	1	0	5	0
0	0	0	0	0	0	0	3	5	0	0	1	0	0	8	0	0	0
0	0	0	0	2	0	0	1	12	0	0	0	0	0	10	0	0	0
0	0	4	5	1	1	0	4	0	0	2	0	0	2	8	0	0	0
0	2	0	2	9	1	0	0	0	0	1	0	0	2	1	0	1	0
0	3	2	1	9	3	0	0	4	0	0	0	0	1	1	2	8	0
0	0	1	10	0	2	1	1	3	0	0	0	1	4	15	1	0	0
0	0	0	0	0	2	0	0	4	0	0	2	0	0	4	3	0	0
0	0	0	0	0	0	0	0	10	0	2	0	1	3	7	0	7	0
0	5	7	0	0	0	1	0	3	1	1	0	0	2	7	1	0	2
0	0	6	0	1	5	1	1	6	1	3	0	0	1	0	0	1	1
0	9	2	0	0	0	0	0	4	0	2	0	2	0	12	0	2	1
0	0	2	0	0	3	0	0	0	0	2	3	3	1	4	1	0	8
0	0	2	0	7	2	0	1	0	0	6	0	3	0	0	8	3	1
4	0	8	0	8	1	1	3	0	0	0	0	0	1	0	15	0	1
2	0	2	0	0	0	1	4	0	0	0	0	0	0	1	5	0	7
3	1	12	0	2	0	0	0	2	0	4	0	0	2	0	0	0	2
0	4	2	0	11	0	4	0	4	1	1	0	0	2	14	2	2	0
0	0	5	1	0	0	1	1	6	2	0	1	2	0	0	0	2	0
0	0	0	1	0	0	0	4	8	2	0	0	8	4	6	2	0	0
0	0	0	1	0	0	0	4	12	1	0	0	1	0	1	0	1	0
2	0	0	2	0	0	0	2	0	0	0	0	2	0	1	0	1	0
4	0	4	6	3	1	0	0	6	0	0	1	0	0	2	0	4	0
1	0	0	0	11	2	0	6	9	0	0	0	0	3	1	0	1	2
0	0	1	0	1	1	0	1	8	0	2	0	0	0	4	0	1	4
0	0	0	0	2	1	0	2	8	0	1	1	0	1	1	0	0	1
0	2	0	0	0	0	0	1	7	0	1	3	0	0	1	1	2	0
0	4	1	0	0	0	0	0	1	0	1	1	0	1	0	10	4	3
0	0	4	0	0	0	1	2	0	0	0	3	0	5	0	0	1	1
0	1	0	0	0	0	0	4	0	3	0	0	0	3	0	3	3	0
0	0	2	0	0	0	0	0	1	4	0	0	0	2	9	0	0	0
0	0	3	0	0	0	0	0	7	1	0	0	0	1	0	0	0	0
0	0	0	0	0	0	0	7	1	1	1	0	0	1	1	1	0	2
0	3	1	0	0	3	0	0	2	0	0	0	0	2	1	0	6	1
0	6	6	0	0	0	0	0	0	0	0	1	0	0	8	0	1	13
0	0	8	0	0	0	0	2	0	0	0	1	0	0	0	0	0	2
0	0	1	0	0	0	1	2	4	3	1	3	0	0	0	0	0	1
0	0	6	0	0	3	1	0	9	4	2	2	0	15	1	0	3	1
0	0	0	0	0	0	0	3	0	6	2	2	0	0	0	5	0	2
0	0	0	0	2	0	0	1	0	0	3	0	0	2	0	0	2	0
0	0	0	0	0	0	0	2	3	0	3	0	2	2	1	0	15	0
0	5	1	0	0	0	0	3	2	0	5	5	0	1	0	0	6	0
0	6	4	0	0	0	4	0	0	0	3	2	1	0	0	1	0	0
0	1	8	0	1	5	0	0	0	0	8	0	0	1	2	0	8	0
0	1	2	0	0	0	0	6	5	0	2	12	0	1	1	0	0	2
0	1	0	5	6	0	0	2	4	0	6	0	0	2	0	0	0	0
0	1	0	0	2	0	1	2	0	1	2	0	0	1	4	2	5	0
1	0	0	1	7	1	0	1	1	0	4	0	0	0	3	1	2	9
1	0	2	0	1	0	0	1	2	0	8	0	0	5	0	0	12	2
0	0	2	0	1	3	0	2	8	2	8	0	0	4	8	0	0	0
3	1	8	0	0	2	0	0	9	3	6	1	0	2	0	5	0	0
0	0	2	0	2	1	0	4	2	4	7	1	0	9	2	0	8	4

## Sheet: Ed Fig5g
rep1						rep2						rep3
siScramble			siPOLD3			siScramble			siPOLD3			siScramble			siPOLD3
Ctrl	Aneu	RS	Ctrl	Aneu	RS	Ctrl	Aneu	RS	Ctrl	Aneu	RS	Ctrl	Aneu	RS	Ctrl	Aneu	RS
0	1	0	1	0	0	0	0	0	0	2	1	0	0	0	0	1	0
0	0	0	1	0	1	0	0	0	0	1	0	0	1	0	0	2	0
0	0	0	0	1	1	0	0	0	0	1	0	0	1	0	0	1	0
0	0	1	0	1	0	0	0	0	0	0	0	0	0	0	0	0	0
0	0	0	0	0	0	0	0	0	0	0	0	0	0	0	0	1	0
0	4	0	0	0	0	0	0	0	0	0	0	0	0	1	0	0	0
0	0	0	0	0	0	0	0	0	0	3	0	0	1	0	0	0	0
0	0	0	0	0	0	0	0	0	0	1	1	0	0	0	0	2	0
0	0	0	0	0	0	0	0	0	0	0	0	0	0	0	0	1	0
0	0	0	0	0	0	0	0	0	0	0	0	0	0	0	0	0	0
0	0	0	0	0	0	0	0	0	0	1	0	1	0	0	0	0	0
0	2	0	0	0	0	0	0	0	0	1	0	1	0	0	0	0	2
0	1	0	0	0	1	0	0	0	0	1	0	0	1	0	0	1	1
0	1	0	0	3	1	0	0	0	0	1	1	0	2	0	0	1	0
0	0	1	0	1	0	0	1	0	0	1	0	0	2	0	0	2	0
0	1	0	0	1	0	0	1	0	0	1	0	0	0	0	0	2	0
0	0	0	0	1	0	0	1	1	0	0	0	0	1	0	0	0	0
0	2	0	0	5	0	0	2	0	0	0	0	0	0	0	0	1	1
0	1	0	0	1	0	0	2	0	0	0	0	0	0	0	0	1	1
0	0	0	0	1	0	0	1	0	0	0	0	0	0	0	0	0	1
0	0	0	0	2	0	0	1	0	0	2	0	0	2	0	0	1	0
0	1	0	0	1	0	0	1	0	0	1	0	0	0	0	0	1	0
0	1	0	0	4	0	0	1	0	0	1	0	0	2	0	0	1	0
1	1	0	0	0	0	0	2	0	0	0	0	0	0	0	0	0	0
0	0	0	0	2	0	0	0	0	0	1	0	0	2	0	0	1	0
0	0	0	0	1	0	0	0	0	0	0	0	0	0	0	0	1	0
0	1	0	0	0	0	0	1	0	0	0	0	0	1	0	0	1	0
0	0	0	0	3	0	0	1	0	0	0	0	0	2	0	0	1	0
0	1	0	0	1	0	0	0	0	0	0	0	0	0	0	0	0	0
0	3	0	0	0	0	0	1	0	0	1	0	0	0	0	0	0	0
0	0	0	0	0	0	0	1	0	0	0	0	0	1	0	0	0	0
0	0	0	0	1	0	0	2	0	0	0	0	0	0	0	0	2	0
0	0	0	0	1	0	0	3	0	0	0	0	0	0	0	0	0	0
0	0	0	0	2	0	0	0	0	0	0	0	0	0	0	0	1	0
0	0	0	0	0	0	0	1	0	0	1	0	0	0	0	0	1	0
0	1	0	0	2	0	0	1	0	0	1	0	0	0	0	0	0	0
0	1	0	0	1	0	0	0	1	0	1	0	0	0	0	0	0	0
0	1	0	0	0	0	0	1	0	0	1	0	0	1	0	0	0	1
0	0	0	0	0	0	0	2	0	0	2	0	0	3	0	0	1	0
0	2	0	0	2	0	0	1	0	0	2	0	0	0	0	0	1	0
0	1	1	0	1	0	0	0	0	0	2	0	0	0	0	0	0	0
0	2	0	0	0	0	0	0	0	0	1	0	0	0	0	0	2	0
0	0	0	0	0	0	0	0	0	1	1	0	0	0	0	0	0	0
1	0	0	0	1	1	0	1	0	0	1	0	0	1	0	0	1	0
0	0	0	0	1	0	0	0	0	0	1	1	0	1	0	0	1	0
0	0	0	0	1	0	0	0	0	0	1	0	0	0	0	0	1	0
0	0	0	0	0	0	0	0	0	0	1	0	0	0	0	0	0	0
0	0	0	0	0	0	0	0	0	0	2	0	0	0	0	0	0	0
0	1	0	0	0	0	0	0	0	0	0	0	0	0	0	0	3	9
0	2	0	0	0	0	0	2	0	0	0	1	0	1	0	0	0	0
0	0	1	0	1	1	0	0	0	0	0	1	0	1	0	0	0	0
0	1	0	0	2	1	0	0	0	0	0	1	0	0	0	0	0	0
0	0	0	0	4	0	0	0	0	0	1	0	0	1	0	0	0	0
0	0	0	0	0	0	0	0	0	0	0	0	0	1	0	0	0	0
0	1	0	0	2	0	0	1	0	0	2	0	0	1	0	0	0	0
0	0	0	0	1	0	0	2	0	0	0	0	0	0	0	0	0	0
0	1	0	0	0	0	0	1	0	0	0	0	0	2	0	0	0	0
0	0	0	0	0	0	0	0	0	0	0	0	0	0	0	0	0	0
0	0	0	0	1	1	0	1	0	0	0	0	0	0	0	0	1	0
0	1	0	0	0	0	0	0	0	0	1	0	0	0	0	0	2	0
0	1	0	0	1	0	0	0	0	0	1	0	0	0	0	0	1	0
0	1	0	0	2	0	0	2	0	0	1	0	0	1	0	0	1	0
1	1	0	0	1	0	0	1	0	0	1	0	0	1	0	0	2	0
0	0	0	1	2	0	0	1	0	0	0	0	0	0	0	0	0	0
0	0	0	0	1	0	0	0	0	0	2	0	0	0	0	0	0	0
