# Supplementary material for: Short-term molecular consequences of chromosome mis-segregation for genome stability
Source: Nat Commun. 2023 Mar 11;14:1353. doi: 10.1038/s41467-023-37095-7 (PMC10008630; doi:10.1038/s41467-023-37095-7)
Supplement: Supplementary file 3 — Source Data [file 41467_2023_37095_MOESM3_ESM.zip › Source data/Fig5.xlsx]

## Sheet: Fig.5f
well 1' and 'well 2' refer to technical duplicates
numbers refer to frames
	Ctrl well 1																Ctrl well 2																Aneu well 1																Aneu well 2
Cell #	G1		Orange		G2		M		G1		Orange		G2			Cell #	G1		Orange		G2		M		G1		Orange		G2			Cell #	G1		Orange		G2		M		G1		Orange		G2			Cell #	G1
1	1	48														1	1	48														1	1	48														1	1
2	1	31	32	48												2	1	36	37	48												2					1	17	skipped		18	48						2
3	1	19	20	38	39	48										3					1	2	3	4	5	44	45	48				3	1	45	46	48												3	1
4	1	28	29	48												4					1	7	8	9	10	41	42	48				4	1	48														4	1
5					1	19	20	21	22	48						5	1	48														5			1	16	17	48										5	1
6	1	31	32	48												6	1	26	27	37	38	48										6					1	6	7	8	9	48						6
7					1	9	10	11	12	48						7	1	39	40	48												7	1	48														7	1
8	1	29	30	46	47	48										8			1	10	11	31	32	33	34	48						8	1	48														8	1
9					1	23	24	25	26	48						9	1	40	41	48												9	1	48														9
10			1	4	5	35	36	37	38	48						10					1	7	8	9	19	38	39	48				10	1	39	40	48												10	1
11	1	4	5	12	13	27	28	29	30	48						11	1	34	35	48												11	1	48														11	1
12			1	2	3	22	23	24	25	48						12	1	24	25	40	41	48										12					1	18	skipped		19	48						12	1
13	1	34	35	48												13	1	29	30	48												13	1	48														13	1
14					1	5	6	7	8	33	34	39	40	48		14	1	20	21	30	31	48										14					1	3	4	5	6	48						14	1
15	1	38	39	48												15					1	2	3	4	5	39	40	48				15					1	38	39	40	41	48						15
16	1	48														16	1	48														16	1	43	44	48												16
17					1	8	9	10	11	43	44	48				17	1	28	29	48												17	1	31	32	48												17
18	1	33	34	48												18	1	27	28	46	47	48										18	1	9	10	11	12	43	skipped		44	48						18
19					1	26	27	28	29	48						19	1	41	42	48												19					1	11	12	13	14	41	42	48				19	1
20	1	21	22	27	28	48										20					1	29	30	31	32	48						20	1	24	25	37	38	48										20	1
21	1	11	12	16	17	48										21					1	17	18	19	20	43	44	48				21	1	48														21	1
22					1	12	13	14	15	48						22	1	48														22			1	7	8	23	24	25	26	48						22
23			1	11	12	44	45	46	47	48						23					1	5	6	7	8	26	27	33	34	48		23	1	48														23	1
24	1	48														24			1	17	18	48										24					1	17	18	19	20	48						24	1
25	1	48														25	1	39	40	48												25					1	7	8	9	10	48						25	1
26					1	11	12	13	14	30	31	32	33	48		26	1	34	35	41	42	48										26	1	48														26
27	1	33	34	48												27	1	23	24	32	33	48										27	1	32	33	46	47	48										27	1
28	1	48														28	1	22	23	35	36	48										28	1	26	not detected		27	36	37	38	39	48						28	1
29	1	24	25	33	34	48										29					1	2	3	4	33	44	45	48				29	1	48														29	1
30	1	25	26	34	35	48										30	1	48														30	1	48														30
31					1	34	35	36	37	48						31	1	21	22	27	28	48										31	1	48														31
32	1	26	27	40	41	48										32	1	48														32	1	31	32	41	42	48										32
33	1	23	24	34	35	48										33	1	20	21	23	24	48										33	1	48														33
34	1	25	26	33	34	48										34					1	12	13	14	15	48						34					1	14	15	16	17	48						34
35	1	22	23	29	30	48										35	1	48														35	1	48														35	1
36					1	12	13	14	15	48						36			1	17	18	34	35	36	37	48						36					1	22	23	24	25	48						36	1
37			1	4	5	24	25	26	27	48						37	1	37	38	42	43	48										37	1	48														37
38	1	12	13	31	32	48										38	1	38	39	46	47	48										38	1	48														38
39	1	38	39	48												39					1	24	25	26	27	48						39	1	48														39	1
40	1	7	8	16	17	48										40	1	14	15	26	27	48										40					1	23	24	25	26	48						40	1
41					1	10	11	12	13	48						41	1	32	33	45	46	48										41	1	21	not detected		22	32	33	34	35	48						41	1
42	1	23	24	40	48											42					1	14	15	16	46	48						42	1	33	34	45	46	48										42
43			1	9	10	29	30	31	32	48						43					1	26	27	28	29	48						43			1	2	3	31	32	33	34	48						43	1
44	1	15	16	23	24	48										44					1	25	26	27	28	44	45	48				44					1	2	3	4	5	48						44	1
45	1	29	30	40	41	48										45	1	48														45	1	38	39	48												45	1
46	1	41	42	48												46	1	20	21	33	34	48										46	1	6	7	48												46	1
47	1	14	15	29	30	48										47	1	36	37	48												47	1	48														47
48	1	48														48			1	25	26	48										48	1	48														48
49	1	48														49					1	6	7	8	9	40	41	48				49					1	13	14	15	16	48						49	1
50					1	9	10	11	12	48						50	1	23	24	30	31	48										50	1	48														50
[truncated: 34 more columns]

## Sheet: Fig.5h
Ctrl			Aneu			Aneu cycling			Aneu arrested
rep1	rep2	rep3	rep1	rep2	rep3	rep1	rep2	rep3	rep1	rep2	rep3
21	28	7	38	32	118	58	10	45	102	48	75
14	6	0	72	67	42	74	27	84	67	59	92
64	18	0	45	75	2	37	22	46	59	56	59
65	8	1	40	42	100	31	35	61	90	34	45
61	39	0	140	54	72	56	72	27	49	31	36
57	5	14	122	37	78	102	43	71	52	42	75
102	6	5	44	17	81	89	15	95	37	45	96
120	0	7	50	81	53	56	0	70	60		76
75	18	4	12	72	132	65	39	96	24		69
75	4	0	32	41	22	64	62	72	71		86
25	0	0	35	27	38	28	22	58	29		92
21	32	0	60	39	18	150	29	53	39		47
39	0	6	20	62	18	103	25	61	67		103
55	0	19	25	47	35	110	11	42	32		87
58	26	10	48	75	71	36	30	53	43		106
39	0	30	25	49	36	14	20	45	184		39
47	36	0	47	82	8	64	7	89	79		33
61	47	0	28	45	69	60	18	35	191		76
47	16	5	74	52	57	32	35	51	98		120
27	54	32	24	67	4	62	25	42	38		82
31	30	0	41	54	65	57	16	61	77		120
34	18	0	42	67	76	38	21	48	152		55
10	13	0	42	46	40	54	10	42	41		75
55	37	0	85	67	71	46	18	70	99		56
61	11	20	64	58	85	44	20	60	146		67
37	11	0	20	31	31	32	29	35	34		82
85	27	0	21	83	37	38	35	52	60		29
64	52	0	43	48	32	64	38	64	69		100
44	45	11	16	67	79	20	18	81	44		50
54	22	7	19	32	89	61	12	78	97		54
35	28	0	27	74	55	61	61	56	57		101
55	54	0	45	77	26	65	32	55	35		58
51	21	0	22	59	90	81	27	58	44		105
67	21	0	55	58	50	52	45	40	72		100
39	0	0	45	46	62	28	24	70	192		79
66	52	0	31	55	63	19	63	39	160		30
43	17	9	48	121	43	50	14	31	33		34
36	34	0	38	100	77	65	42	45	24		20
39	42	2	36	49	47	55	57	39	68		102
44	65	11	55	48	72	39	25	38	106		107
72	12	3	31	21	67	14	50	36	62		72

## Sheet: Fig.5i
Ctrl			Aneu			Aneu cycling			Aneu arrested
rep1	rep2	rep3	rep1	rep2	rep3	rep1	rep2	rep3	rep1	rep2	rep3
0	0	1	1	35	0	1	1	2	14	0	13
0	0	1	20	0	14	0	5	2	0	1	0
1	0	0	3	2	1	2	0	17	11	42	1
0	0	0	0	0	3	5	0	0	0	2	1
10	0	0	0	1	0	2	2	7	0	0	1
4	0	0	11	7	0	0	2	0	0	5	4
0	0	0	2	0	0	0	0	32	3	0	1
0	0	0	3	0	1	0	3	0	0		4
0	0	1	1	0	3	1	0	0	34		0
0	1	0	0	25	3	0	0	2	4		0
0	0	0	2	0	2	3	10	1	0		2
0	4	0	1	2	4	0	0	1	0		27
0	0	0	0	11	2	0	2	0	1		34
0	0	0	10	1	1	2	1	0	15		21
7	0	0	0	1	0	0	7	2	3		6
0	0	0	2	2	1	1	0	16	18		1
0	0	0	0	0	0	2	2	1	5		2
9	1	0	0	2	2	0	1	1	0		1
11	1	0	2	5	5	0	5	0	1		1
1	8	0	9	2	23	0	1	0	5		2
0	1	0	11	10	0	0	1	1	29		38
0	1	0	19	2	2	22	0	3	0		3
0	0	0	7	0	1	4	2	3	1		1
0	11	0	2	3	0	5	3	1	2		3
0	0	0	0	0	0	0	0	0	0		1
0	1	0	0	1	1	1	0	0	8		10
1	1	0	0	12	1	1	2	31	5		1
0	0	0	4	15	1	1	29	0	1		3
2	0	0	0	16	0	3	0	2	0		0
1	0	0	0	11	0	0	0	8	0		3
2	1	0	1	15	0	2	0	0	3		8
2	0	0	0	19	3	1	0	0	22		42
1	0	0	0	7	1	1	0	1	6		11
0	0	0	0	1	16	0	3	1	0		5
0	0	1	2	0	1	2	0	1	31		5
1	0	0	4	4	1	1	2	0	0		2
0	0	0	3	0	5	0	0	0	0		4
0	0	0	0	2	2	0	4	0	3		1
0	0	0	3	0	0	2	1	0	1		0
1	0	1	2	3	0	0	2	0	23		8
0	0	0	1	0	0	1	14	0	2		0

## Sheet: Fig.5j
#aneuploid chromosomes/cell	Aneu cycling	Aneu arrested
	1	0
	2	8
	4	1
	4	0
	0	4
	7	5
	0	5
	0	6
	2	8
	1	6
	2	1
	0	5
	0	5
	6	4
	4	4
	0	3
	7	5
	4	1
	9	1
	0	3
	2	6
	8	12
	0	3
	1	2
	0	2
	0	3
	3	0
	9	3
	6	3
	2	4
	0	1
	5	1
	1	4
	10	5
	0	3
	0	5
	6	0
	3	3
	5	0
	1	0
	5	1
	0	0
	0	4
	1	4
	3	2
	0	6
	0	7
	10	6
	5	0
	3	2
		3
		3
		3
