# Supplementary material for: Short-term molecular consequences of chromosome mis-segregation for genome stability
Source: Nat Commun. 2023 Mar 11;14:1353. doi: 10.1038/s41467-023-37095-7 (PMC10008630; doi:10.1038/s41467-023-37095-7)
Supplement: Supplementary file 3 — Source Data [file 41467_2023_37095_MOESM3_ESM.zip › Source data/Fig4.xlsx]

## Sheet: Fig.4c
Ctrl			Ctrl + DDKi			Ctrl + MiDASi			Ctrl + DDKi + MiDASi			Aneu			Aneu + DDKi			Aneu + MiDASi			Aneu + DDKi + MiDASi
rep1	rep2	rep3	rep1	rep2	rep3	rep1	rep2	rep3	rep1	rep2	rep3	rep1	rep2	rep3	rep1	rep2	rep3	rep1	rep2	rep3	rep1	rep2	rep3
0	0	0	0	0	4	0	0	0	0	0	17	0	14	0	1	16	3	2	0	55	51	0	55
0	0	0	0	0	14	0	1	7	1	0	15	0	30	20	0	32	0	0	24	30	0	8	58
0	0	0	0	40	13	7	0	0	2	0	18	5	17	0	0	25	0	0	24	9	62	4	51
0	0	0	0	0	9	0	0	0	12	0	4	1	15	18	0	5	3	0	2	27	1	6	81
1	0	0	0	0	18	0	0	0	0	16	0	0	13	0	0	0	19	0	5	68	0	30	50
0	0	0	1	48	0	0	0	8	0	1	18		11	6	2	54	0	37	0	64	4	34	22
0	1	0	0	2	0	0	0	0	0	10	15	0	0	40	0	7	16	0	7	31	1	16	60
0	0	0	6	20	27	0	0	7	9	1	24	1	0	6	0	3	21	1	0	22	1	0	37
0	0	10	0	1	12	0	0	0	0	0	36	0	26	15	0	3	26	0	2	23	1	25	20
0	0	0	8	0	7	0	19	6	16	0	0	1	20	11	0	7	22	0	3	26	5	0	40
0	0	10	7	0	6	0	0	0	0	3	22	2	15	11	0	13	36	2	0	22	30	16	35
0	0	5	12	1	14	1	0	0	1	0	0	2	8	0	0	9	0	1	0	13	0	0	74
0	0	15	0	0	0	0	0	6	0	20	5	0	0	12	0	41	14	0	0	11	4	39	24
0	0	0	9	0	13	0	0	0	4	21	0	2	0	18	1	27	0	0	3	21	41	8	12
0	0	15	0	0	0	0	0	8	0	0	9	1	11	20	0	25	0	0	0	6	2	16	42
0	0	0	6	0	0	0	0	0	0	25	12	0	12	18	0	10	11	5	0	0	0	39	40
0	0	5	8	0	8	0	0	0	0	0	5	0	0	13	6	10	10	1	2	39	1	0	28
0	0	0	0	0	0	0	0	5	0	0	11	1	13	4	0	16	15	0	0	14	45	23	40
1	0	0	1	0	5	0	0	5	0	0	4	1	22	0	0	14	9	0	0	0	3	4	68
0	0	2	1	0	0	0	0	3	0	0	6	0	32	0	0	0	20	0	4	10	14	0	40
0	0	4	0	1	0	0	0	0	0	0	18	2	9	2	1	18	79	0	14	5	0	0	28
0	0	0	0	0		0	0	0	0	33	20	0	0	0	7	16	39	0	0	6	37	0	38
0	0	13	0	0		0	0	6	0	0	25	0	13	11	0	6	8	0	0	10	2	6	31
0	0	0	0	0		0	0	0	1	15	0	1	0	0	0	0	6	0	0	0	0	2	29
0	1	7		1		0	0		0		6	0	49	2	0		0	1	0	14	0		48
0	0	5		0			0		30		8			4	0		0	0	0	0	0		60
	0	0		0			0				22			0			0	0	1	13	0		60
	0	0					0				2			0			27	1	0	14	0		45
	0	0					0				20			9			1		0	0			51
	0	0					1				11			0			0			11			8
	0	3					0				20			6			0			18			41
	0	0					0							0			25			11			13
							0							4			0			7			47
							0							0			0						17
							0							0			42
														7			0
														0			0
														0			24

## Sheet: Fig.4d
Ctrl			Ctrl + DDKi			Ctrl + MiDASi			Ctrl + DDKi + MiDASi			Aneu			Aneu + DDKi			Aneu + MiDASi			Aneu + DDKi + MiDASi
rep1	rep2	rep3	rep1	rep2	rep3	rep1	rep2	rep3	rep1	rep2	rep3	rep1	rep2	rep3	rep1	rep2	rep3	rep1	rep2	rep3	rep1	rep2	rep3
0	0	0	5	2	8	1	0	2	0	0	0	0	1	0	1	11	3	0	0	9	37	10	2
0	1	0	0	0	0	0	2	0	0	17	33	4	13	5	3	34	0	1	2	1	1	5	22
0	1	0	1	65	0	3	0	0	2	0	32	4	1	0	2	24	0	0	17	1	27	21	0
1	0	0	0	1	0	11	2	1	12	6	0	3	0	1	1	0	16	0	4	7	0	52	1
0	1	2	4	0	0	0	4	1	0	1	4	3	0	0	4	1	12	5	1	0	5	8	11
0	0	1	3	0	4	0	6	0	2	3	16	0	0	0	2	35	2	1	0	29	0	11	0
0	1	0	0	5	2	0	0	0	3	11	4	1	1	0	0	1	7	0	1	2	0	29	18
0	0	0	1	22	0	0	1	0	10	8	18	1	0	16	0	0	0	4	0	2	5	3	18
0	0	8	0	2	5	1	0	0	3	3	4	1	3	2	6	0	2	1	0	7	5	16	59
2	4	1	2	0	0	0	19	0	10	2	0	4	0	0	5	3	15	2	0	0	7	3	0
2	0	1	11	2	21	4	0	4	1	1	2	4	9	2	8	24	1	0	0	0	19	25	0
2	2	0	18	0	22	1	0	0	6	0	0	4	0	0	0	5	0	1	0	0	3	34	0
0	1	0	4	0	2	2	0	0	6	0	8	0	0	0	7	13	1	1	0	1	2	0	0
0	0	0	15	0	2	0	0	1	1	18	0	0	0	7	4	8	0	25	1	0	10	85	3
0	1	0	6	0	0	2	0	1	0	0	0	1	8	1	6	0	4	2	2	0	1	13	1
2	1	0	12	0	0	2	0	0	0	22	34	2	0	1	1	5	7	2	20	0	2	2	3
0	0	0	10	1	3	2	0	0	3	0	11	3	0	0	6	0	1	3	0	8	4	0	3
0	1	3	5	0	0	3	2	0	0	0	4	1	0	2	6	11	0	0	1	1	7	9	4
0	0	0	0	2	0	1	2	0	0	3	2	6	4	0	8	4	2	5	4	0	0	2	7
0	1	6	1	2	0	0	0	1	0	1	3	5	3	2	0	3	1	1	2	0	8	0	34
2	0	1	0	0	0	0	0	0	4	5	16	3	1	0	0	0	1	0	17	0	0	0	2
0	0	0	0	0		0	0	0	2	22	3	4	1	0	8	5	29	1	3	1	6	45	5
0	1	0	1	0		1	0	0	0	0	1	3	2	27	0	0	14	1	4	2	2	20	4
2	0	1	4	0		0	0	1	2	12	0	4	0	0	0	0	40	0	3	0	4	1	2
0	0	0		1		0	1		14		5	3	2	1	0	8	0	0	1	41	1	9	27
0	5	6		0			3		32		20			1	0	5	1	4	2	0	0	22	1
	0	0		0			0				32			0		1	4	0	2	0	3	13	3
	2	0					0				20			0		0	26	1	8	3	2	15	2
	1	0					0				2			0		15	1	0	11	2			0
	0	2					2				0			2			5	1		0			7
	0	0					0				15			2			4	3		0			7
	1	3					0							0			1	8		2			2
							0							2			2	0		0			13
							0							1			0						0
							0							1			48
														0			2
														2			0
														0			1

## Sheet: Fig.4g
#translocations/cell	Aneu	Aneu + DDKi + MiDASi
	1	2
	2	2
	1	1
	0	1
	0	2
	0	1
	0	1
	0	0
	2	0
	0	0
	0	0
	0	0
	0	1
	3	0
	0	0
	1	2
	0	2
	0	1
		1

## Sheet: Fig.4i
	Ctrl			Aneu			RS
	rep1	rep2	rep3	rep1	rep2	rep3	rep1	rep2	rep3
cells with NDD	0	0	0	7	2	2	4	4	10
tot cells analyzed	24	31	31	17	24	37	18	14	14

## Sheet: Fig.4j
	Ctrl			Aneu			RS
	rep1	rep2	rep3	rep1	rep2	rep3	rep1	rep2	rep3
cells with NDD	0	0	0	4	1	2	6	9	13
tot cells analyzed	26	32	32	27	25	38	31	25	25
