# Supplementary material for: Short-term molecular consequences of chromosome mis-segregation for genome stability
Source: Nat Commun. 2023 Mar 11;14:1353. doi: 10.1038/s41467-023-37095-7 (PMC10008630; doi:10.1038/s41467-023-37095-7)
Supplement: Supplementary file 3 — Source Data [file 41467_2023_37095_MOESM3_ESM.zip › Source data/Ed_Fig8.xlsx]

## Sheet: Ed Fig.8c
#gH2AX foci per cell	Ctrl																					Aneu cycling
	rep1							rep2							rep3							rep1							rep2							rep3
	Not irrad.	t0	t4h	t8h	t12h	t24h	t32h	Not irrad.	t0	t4h	t8h	t12h	t24h	t32h	Not irrad.	t0	t4h	t8h	t12h	t24h	t32h	Not irrad.	t0	t4h	t8h	t12h	t24h	t32h	Not irrad.	t0	t4h	t8h	t12h	t24h	t32h	Not irrad.	t0	t4h	t8h	t12h	t24h	t32h
	8	27	11	5	2	2	0	0	11	11	3	0	3	4	1	18	7	0	0	0	10	4	19	8	1	2	1	0	0	11	4	22	4	5	1	2	19	14	6	24	2	0
	0	31	11	0	1	9	2	0	12	24	1	2	0	1	0	20	17	0	3	0	2	3	16	8	1	1	3	1	0	9	10	3	0	3	4	2	18	14	8	3	0	5
	0	23	9	0	0	6	0	0	16	4	0	1	0	1	0	17	10	9	1	0	1	15	21	7	2	5	4	3	0	8	14	1	0	2	0	1	16	14	11	5	15	0
	0	23	23	7	0	2	1	0	11	7	2	0	9	0	0	36	14	5	1	2	6	1	21	2	0	3	10	3	0	14	6	7	6	3	0	6	22	12	7	8	1	3
	0	37	12	0	0	2	0	1	9	14	1	0	0	1	1	14	17	4	19	8	11	0	23	7	0	0	4	3	4	11	7	7	3	0	0	0	14	33	8	3	8	4
	0	25	24	1	1	2	0	0	8	5	1	0	2	3	7	18	19	1	1	0	2	0	24	18	0	4	0	0	2	12	9	1	6	3	0	0	21	25	7	9	3	4
	0	29	10	6	9	0	3	0	18	18	20	0	0	1	0	14	14	12	2	4	2	0	12	7	5	2	0	3	3	8	9	1	0	4	2	0	19	21	1	0	1	6
	0	32	21	1	14	11	0	3	17	3	7	8	0	5	0	11	9	0	10	8	0	0	12	2	7	0	6	0	0	20	4	9	6	2	0	2	14	16	2	0	2	5
	0	28	16	4	2	0	1	0	18	0	4	0	0	0	3	21	4	0	9	6	0	0	39	4	0	0	0	2	1	8	12	0	1	5	3	3	14	6	6	7	2	0
	0	20	16	1	16	0	1	0	14	4	3	2	0	0	0	30	12	2	3	2	0	1	21	6	1	6	0	3	3	1	5	14	0	2	4	1	18	11	5	14	1	0
	0	26	11	4	1	2	1	1	11	9	0	5	1	0	1	21	12	3	2	12	2	2	19	4	0	8	1	1	0	15	4	7	8	1	1	0	32	12	2	5	0	0
	0	29	10	6	1	0	2	5	8	24	7	4	2	2	7	16	10	12	2	10	3	2	17	24	1	4	11	2	1	7	8	3	2	2	2	2	22	12	3	0	3	1
	0	42	9	7	1	0	2	0	10	8	0	2	0	1	0	21	14	9	5	8	3	10	22	9	0	17	7	0	2	11	9	5	5	18	1	1	18	14	12	16	0	0
	0	27	6	6	11	0	1	0	4	12	0	0	1	3	0	17	19	3	0	0	1	11	17	21	2	1	0	0	2	10	16	3	6	5	9	12	24	9	5	3	0	6
	0	22	8	2	9	1	0	0	3	2	8	8	3	3	2	18	15	2	9	3	1	0	19	6	0	0	0	0	0	12	2	5	4	5	1	0	22	14	3	3	0	0
	0	20	9	2	1	3	6	0	21	0	6	7	1	0	3	21	11	6	1	0	1	4	37	7	0	3	6	21	1	18	2	6	2	0	3	0	26	8	3	8	3	2
	0	29	17	2	8	0	5	0	24	12	1	2	1	3	8	29	11	0	9	1	1	0	19	8	6	1	1	0	0	15	8	7	1	0	3	0	17	12	1	5	0	0
	0	24	16	3	0	2	1	0	5	3	5	1	4	1	1	24	27	7	10	2	1	4	30	7	5	3	4	0	0	11	9	15	0	2	1	0	18	11	5	10	1	9
	1	23	7	0	0	0	3	0	14	6	1	4	1	0	0	18	7	6	1	8	3	0	18	7	3	5	1	5	1	16	4	6	1	6	0	2	21	6	4	10	4	4
	0	41	27	3	0	0	4	0	6	2	0	2	0	0	0	18	11	8	2	1	1	0	22	11	1	5	2	2	1	12	5	4	4	1	2	10	24	16	10	10	5	4
	0	33	10	1	2	0	0	0	7	2	5	1	1	3	0	14	10	0	10	7	6	1	36	12	4	1	0	1	0	8	12	3	6	0	8	1	21	11	0	7	2	1
	0	24	10	13	1	10	1	0	6	8	0	3	0	2	2	10	8	2	4	1	0	12	32	9	6	2	0	2	0	12	6	1	5	1	2	0	18	16	3	2	3	1
	0	27	11	6	2	4	5	0	8	14	6	3	1	1	1	24	22	2	7	11	1	3	32	3	2	1	0	2	5	17	12	6	1	15	0	3	21	7	3	6	0	1
	1	17	9	4	8	1	0	0	14	3	0	1	2	3	2	11	24	0	4	2	1	3	21	5	1	6	1	8	0	12	5	4	0	0	4	0	19	20	0	0	0	6
	0	18	7	8	0	0	0	0	18	19	8	0	1	5	9	21	8	8	0	1	1	1	30	11	0	3	2	0	0	18	17	4	6	6	3	3	12	11	0	7	7	2
	0	18	9	5	5	0	3	4	14	0	0	7	0	0	0	16	3	0	4	2	0	1	22	9	0	1	7	2	0	27	8	9	4	1	0	0	17	18	0	1	0	1
	1	31	18	3	9	1	1	2	4	18	0	0	1	0	0	22	7	8	4	4	0	4	18	8	0	2	8	3	1	12	16	0	1	2	2	1	16	13	8	2	4	6
	0	28	6	0	1	5	9	0	8	2	6	5	0	0	0	17	17	2	5	1	0	1	11	6	0	1	11	0	1	12	8	8	1	3	2	1	21	27	1	6	0	0
	0	18	13	19	2	2	9	0	11	4	6	0	0	0	4	14	9	0	7	6	2	4	31	23	3	1	1	0	16	55	4	10	2	27	0	4	20	29	5	15	6	1
	0	26	5	3	9	7	0	0	9	0	1	4	0	1	0	13	33	0	1	1	2	0	31	7	0	0	0	1	0	17	16	9	0	2	2	3	21	12	4	0	0	1
	0	30	4	1	5	0	0	7	14	5	0	4	3	0	2	10	6	12	6	2	1	0	23	7	4	0	2	3	1	8	10	6	15	6	1	2	19	12	2	5	5	21
	0	31	9	6	4	0	0	0	10	11	0	4	3	0	1	15	7	0	16	5	1	2	32	7	2	1	8	2	2	15	8	6	0	10	3	2	27	8	6	21	2	1
	8	25	11	0	0	0	2	0	17	11	5	0	1	2	0	14	7	8	6	0	2	2	38	8	0	1	6	1	0	16	8	5	2	3	3	0	21	7	6	5	0	10
	0	26	11	9	4	0	0	6	7	3	7	0	2	2	1	20	9	5	0	9	0	0	26	11	0	0	2	1	3	22	7	7	8	2	0	0	13	18	6	2	2	10
	0	16	9	0	3	7	2	0	11	6	0	5	5	0	1	15	6	4	0	1	2	29	24	10	0	4	8	0	0	13	6	0	3	2	0	0	17	11	1	0	2	2
	11	21	9	6	0	0	2	0	15	6	2	4	1	0	0	19	8	0	8	2	2	0	23	7	6	4	0	0	1	25	4	6	1	2	3	1	16	32	1	10	2	3
	0	20	9	15	2	1	0	0	25	11	0	2	1	0	2	19	8	3	8	8	0	0	41	8	0	23	1	1	0	16	7	5	2	7	0	2	17	18	2	3	4	0
	0	24	8	2	0	1	0	8	21	12	0	10	5	0	0	26	8	5	0	6	5	0	21	10	3	8	2	0	0	15	5	5	1	2	2	3	14	24	4	8	3	3
	0	21	8	9	0	5	0	0	9	14	1	6	0	0	1	19	14	4	7	2	1	1	25	9	5	2	2	0	2	12	6	2	0	2	1	2	21	12	11	0	3	2
	0	28	12	6	0	2	1	0	7	21	4	2	4	6	0	21	15	9	7	0	0	7	31	14	9	2	4	1	2	32	1	5	0	0	0	1	16	11	4	1	1	1
	2	32	9	2	4	0	1	0	9	0	0	12	2	3	0	21	9	0	6	6	0	7	30	10	1	0	1	2	5	17	5	10	2	0	0	1	21	20	4	0	0	2
	0	18	9	9	1	1	1	0	8	16	7	0	2	1	0	25	9	2	5	4	0	16	55	13	2	0	7	1	0	29	7	2	2	1	1	1	17	11	3	10	25	4
	1	28	24	3	3	5	0	0	5	5	0	9	0	0	3	21	7	1	0	9	0	0	30	10	6	2	3	2	2	11	6	5	10	0	0	1	18	14	0	4	0	1
	0	25	10	0	0	5	0	0	3	7	7	6	0	0	0	16	10	0	3	0	1	0	21	9	2	2	0	0	1	47	6	0	1	1	1	0	21	11	0	4	2	0
	0	25	21	7	0	7	1	1	5	2	0	4	0	0	1	21	6	8	6	0	3	1	23	8	3	0	7	0	1	30	8	4	4	6	2	0	19	6	4	4	1	1
	0	24	11	8	1	1	1	0	5	10	1	2	0	0	4	19	5	8	6	0	2	0	42	11	1	1	2	0	1	26	9	3	1	3	1	0	23	16	8	2	0	0
	0	24	5	11	0	0	1	0	14	24	6	5	3	1	0	18	12	0	7	0	0	0	28	10	1	1	0	0	0	12	7	6	1	0	1	0	19	10	6	7	2	2
	4	25	6	7	0	2	4	0	11	12	4	5	1	1	0	15	8	1	6	0	1	1	32	9	6	1	4	1	2	12	7	2	1	0	2	10	21	17	8	17	5	25
	0	25	18	1	0	0	5	1	15	14	0	4	0	2	0	20	10	1	7	2	2	0	25	7	4	1	0	2	2	6	6	8	7	3	2	0	27	7	4	0	0	1
	0	28	8	2	2	1	0	3	16	12	0	4	1	3	2	17	9	1	8	1	1	0	12	6	5	1	3	3	28	34	6	1	0	0	14	0	28	15	3	1	0	0

## Sheet: Ed Fig.8d
#53BP1 bodies per cell	Ctrl																					Aneu cycling
	rep1							rep2							rep3							rep1							rep2							rep3
	Not irrad.	t0	t4h	t8h	t12h	t24h	t32h	Not irrad.	t0	t4h	t8h	t12h	t24h	t32h	Not irrad.	t0	t4h	t8h	t12h	t24h	t32h	Not irrad.	t0	t4h	t8h	t12h	t24h	t32h	Not irrad.	t0	t4h	t8h	t12h	t24h	t32h	Not irrad.	t0	t4h	t8h	t12h	t24h	t32h
	0	7	10	4	0	1	0	7	16	10	2	1	2	3	1	16	7	2	2	0	1	0	8	8	2	1	3	0	1	3	4	8	2	5	1	4	18	22	0	18	11	0
	2	9	7	2	0	6	2	27	21	22	5	2	1	0	4	0	16	1	3	4	2	0	7	3	3	2	0	1	0	5	10	4	3	5	3	2	14	0	7	3	2	5
	4	3	9	0	0	4	4	0	18	5	9	0	5	1	8	17	9	2	0	1	2	0	29	5	4	4	7	0	4	21	16	0	2	3	1	1	0	11	0	5	16	0
	0	19	24	0	0	1	1	12	13	9	4	0	9	0	14	7	17	2	2	1	0	0	2	2	4	1	10	3	4	18	10	7	6	2	2	6	12	8	6	0	1	0
	1	0	11	5	0	1	1	7	10	11	6	0	1	1	2	18	16	0	15	8	11	0	9	3	1	4	5	2	5	4	9	2	3	3	1	8	14	23	11	3	7	0
	14	0	20	0	1	2	8	0	6	0	2	8	1	1	1	8	21	1	1	0	0	0	11	0	2	3	1	1	0	11	9	7	0	3	0	0	11	27	6	6	4	1
	0	17	7	0	0	0	1	0	17	8	8	0	1	1	1	12	9	11	2	3	0	0	17	7	5	6	0	2	8	4	11	5	4	4	0	0	16	19	0	0	0	5
	0	29	17	3	0	0	0	0	14	6	8	4	0	0	0	18	9	1	6	3	0	0	0	0	9	0	8	0	2	1	5	9	5	2	0	2	19	12	0	2	1	3
	0	7	18	4	0	0	1	0	18	1	5	0	0	0	1	24	5	4	10	8	0	0	16	1	0	0	2	2	2	0	12	2	1	5	3	2	4	12	9	5	2	5
	0	8	10	5	0	0	1	3	15	6	2	0	1	0	4	28	11	6	2	1	0	0	26	6	2	2	1	3	3	21	10	7	1	5	4	1	0	12	9	7	1	7
	0	1	1	5	0	1	2	1	19	12	2	4	0	3	0	24	15	0	3	7	2	0	16	4	0	6	1	0	0	4	10	0	5	2	1	4	15	14	6	6	0	1
	0	0	11	9	0	0	2	5	0	10	1	0	0	0	1	18	9	11	0	8	3	0	8	7	0	11	12	1	3	4	14	3	5	3	2	4	11	12	3	0	14	4
	0	16	7	0	0	0	2	1	21	7	5	0	0	0	1	19	12	9	4	6	3	0	21	7	1	27	4	0	5	3	9	7	3	10	1	2	12	11	12	18	0	0
	0	0	8	3	4	0	1	0	2	8	2	0	0	0	0	4	18	5	0	0	1	0	6	6	4	1	0	0	0	19	21	7	5	5	6	0	5	11	4	0	2	5
	0	15	8	2	0	3	0	0	11	2	8	6	3	0	2	17	12	6	6	3	1	2	14	7	1	2	0	1	0	0	5	5	5	5	4	6	17	5	1	1	0	0
	0	19	11	2	0	3	5	1	11	3	6	7	2	0	3	18	12	2	6	0	1	0	18	5	3	3	8	9	2	1	5	0	3	0	3	0	19	5	5	5	2	2
	0	3	11	3	0	0	0	0	5	0	1	0	0	3	0	17	10	2	0	0	1	0	16	6	5	1	3	0	0	2	8	9	1	0	2	5	1	22	1	12	3	0
	0	23	12	3	0	3	1	8	8	5	5	2	4	1	1	19	20	7	7	4	1	0	20	5	6	1	6	0	0	23	8	0	4	0	0	0	5	11	7	12	4	9
	0	3	10	4	0	0	3	0	14	0	4	0	0	1	6	20	7	5	3	7	5	0	32	8	7	5	0	0	1	0	4	4	0	6	0	2	21	4	6	6	4	2
	0	3	11	7	0	0	4	0	14	5	0	0	0	0	8	19	10	7	2	1	1	0	11	12	0	6	5	1	4	1	8	8	0	1	0	8	4	12	9	8	8	6
	0	4	7	4	0	0	0	1	4	4	2	1	0	0	1	0	9	2	0	2	6	2	2	6	4	1	0	1	9	0	10	0	4	1	8	1	11	14	0	5	2	1
	0	0	10	5	0	0	1	3	12	5	5	1	1	0	1	0	9	5	0	1	0	0	18	7	5	2	0	1	8	0	8	1	3	2	1	3	17	9	4	2	3	4
	0	0	9	2	0	4	5	2	7	7	6	0	1	0	1	17	0	5	6	10	1	0	25	4	3	1	6	2	2	10	11	8	1	12	0	2	3	2	7	6	6	1
	0	0	4	2	0	0	3	0	8	5	4	1	3	0	2	14	10	2	4	1	1	0	27	7	2	1	2	10	0	17	6	7	5	2	1	4	0	21	2	0	3	5
	0	6	7	1	8	0	1	0	22	7	1	4	2	5	10	24	13	11	6	1	6	0	15	10	7	1	3	0	0	18	12	3	5	6	2	2	15	9	2	8	6	1
	0	8	9	2	5	1	3	0	15	4	3	4	7	0	0	21	8	3	2	2	0	0	15	8	7	1	2	2	0	0	12	0	6	1	0	0	12	19	2	1	4	0
	3	3	17	5	0	2	2	0	10	3	2	1	1	0	3	0	9	5	4	0	0	0	20	7	1	2	0	0	0	3	10	0	1	3	0	1	18	12	0	5	4	4
	0	0	9	1	0	4	10	0	6	2	6	4	1	0	11	17	5	3	4	1	0	0	13	5	0	1	0	0	0	3	8	8	4	3	3	1	20	23	8	5	0	5
	0	8	16	0	0	2	6	0	1	5	8	3	0	0	4	13	8	0	7	5	0	0	16	0	8	1	1	0	9	31	6	9	2	5	0	4	12	25	6	12	4	3
	0	1	7	3	0	7	2	0	12	0	3	0	0	5	2	5	15	12	2	1	0	0	32	8	7	0	0	2	0	0	0	11	0	5	2	3	20	5	6	0	0	1
	0	14	4	3	0	0	3	0	13	1	4	0	1	0	0	12	6	9	6	2	1	0	25	7	4	0	1	1	8	15	12	4	11	4	1	1	20	9	6	2	6	0
	0	2	6	2	0	0	1	0	13	4	0	6	2	0	1	14	5	2	1	1	2	1	13	9	2	1	7	1	2	10	9	8	0	3	6	0	6	11	7	12	5	7
	0	0	10	0	0	4	2	0	18	6	5	1	1	1	10	13	6	8	7	0	1	1	21	11	3	0	2	1	0	1	10	7	4	3	3	0	20	8	7	7	1	5
	0	0	8	7	0	4	0	5	12	5	6	0	1	1	2	12	10	4	0	8	0	0	1	9	1	0	3	0	0	0	12	7	2	1	2	0	19	17	7	2	1	0
	0	2	10	5	4	0	1	0	14	5	4	6	4	0	2	12	7	8	0	1	2	0	21	9	1	4	7	1	0	0	5	3	7	1	1	0	2	14	4	0	2	0
	12	2	9	0	0	0	2	4	18	3	0	1	1	0	0	20	9	2	8	2	2	0	25	8	0	3	2	0	1	0	5	0	2	5	3	1	14	14	2	7	2	3
	15	0	9	8	0	2	0	1	11	0	1	0	1	0	2	12	11	0	0	8	2	0	22	2	0	12	1	1	0	14	6	5	0	6	0	0	14	8	6	6	2	0
	0	0	8	4	1	2	0	0	10	0	2	8	0	0	0	18	6	4	3	6	4	0	1	3	3	0	0	0	0	0	8	6	4	3	0	0	8	17	0	6	2	8
	3	0	9	3	0	5	0	0	10	8	1	7	0	0	1	8	12	6	0	1	1	0	0	4	5	2	2	0	0	1	6	4	3	1	3	2	12	8	1	2	3	0
	1	0	12	0	0	2	1	5	0	14	0	0	1	0	2	17	11	9	8	0	0	0	12	15	1	0	4	1	8	1	4	7	1	0	0	2	19	10	5	6	3	1
	2	8	16	2	1	0	0	0	20	6	0	12	2	2	2	22	8	1	5	3	0	0	30	11	1	0	0	2	4	2	7	15	2	0	0	1	19	21	5	0	0	2
	0	0	6	0	1	1	1	0	7	2	7	2	2	1	1	12	12	1	5	5	0	2	0	2	3	1	12	0	6	25	6	4	2	1	1	2	19	10	6	0	21	4
	10	14	16	3	0	5	0	0	6	6	0	9	0	0	0	21	10	0	0	12	3	0	7	7	1	4	2	0	2	16	6	0	2	1	0	4	14	10	4	3	0	1
	0	2	8	0	0	0	1	0	2	9	6	4	0	0	4	18	15	1	2	2	1	0	1	7	4	2	2	0	0	0	7	2	2	5	3	3	1	9	4	3	2	0
	1	10	19	0	0	8	1	1	11	7	2	0	0	0	1	13	6	8	5	0	3	0	2	7	6	7	1	0	1	25	12	5	4	6	1	1	17	6	3	4	1	2
	0	10	11	1	1	0	0	0	13	0	7	2	0	0	4	23	8	8	8	0	3	0	39	2	8	2	1	0	1	14	16	0	0	1	1	1	14	8	12	4	1	3
	0	1	7	7	0	0	1	0	11	0	4	1	0	1	2	12	10	0	6	0	1	0	19	9	9	2	2	0	0	14	9	6	2	1	0	0	12	6	9	7	8	7
	12	2	4	0	0	1	4	0	7	13	5	5	1	1	0	19	7	2	5	0	1	0	20	7	3	0	3	0	1	19	9	0	2	1	3	2	0	4	9	11	6	23
	0	14	15	2	0	0	5	0	0	2	0	1	0	0	1	15	9	0	4	2	2	0	25	9	6	1	0	0	6	21	7	8	0	3	2	0	18	7	0	2	0	1
	2	6	7	3	2	0	0	2	15	11	0	2	2	0	1	19	8	1	0	1	1	0	9	2	1	3	5	5	0	1	8	3	4	0	11	0	29	12	1	1	1	0

## Sheet: Ed Fig.8e
#gH2AX foci per cell	Ctrl																					Aneu
	rep1							rep2							rep3							rep1							rep2							rep3
	Not irrad.	t0	t4h	t8h	t12h	t24h	t32h	Not irrad.	t0	t4h	t8h	t12h	t24h	t32h	Not irrad.	t0	t4h	t8h	t12h	t24h	t32h	Not irrad.	t0	t4h	t8h	t12h	t24h	t32h	Not irrad.	t0	t4h	t8h	t12h	t24h	t32h	Not irrad.	t0	t4h	t8h	t12h	t24h	t32h
	8	27	11	5	2	2	0	0	11	11	3	0	3	4	1	18	7	0	0	0	10	3	32	9	8	5	0	1	0	9	10	8	2	2	7	4	21	26	52	4	12	2
	0	31	11	0	1	9	2	0	12	24	1	2	0	1	0	20	17	0	3	0	2	6	20	8	8	2	0	4	0	11	10	10	2	4	5	1	32	19	13	1	1	7
	0	23	9	0	0	6	0	0	16	4	0	1	0	1	0	17	10	9	1	0	1	5	25	10	0	4	0	1	0	12	12	28	2	0	1	1	24	18	18	11	1	1
	0	23	23	7	0	2	1	0	11	7	2	0	9	0	0	36	14	5	1	2	6	5	19	1	2	6	0	0	0	14	11	6	4	8	1	0	28	16	7	4	0	7
	0	37	12	0	0	2	0	1	9	14	1	0	0	1	1	14	17	4	19	8	11	11	42	6	6	7	0	2	0	16	17	2	9	0	1	10	28	16	4	0	2	2
	0	25	24	1	1	2	0	0	8	5	1	0	2	3	7	18	19	1	1	0	2	4	24	10	3	8	0	3	1	14	12	8	9	0	0	2	22	10	12	12	2	3
	0	29	10	6	9	0	3	0	18	18	20	0	0	1	0	14	14	12	2	4	2	3	24	10	8	22	2	3	2	36	9	4	11	1	0	1	28	6	13	8	0	4
	0	32	21	1	14	11	0	3	17	3	7	8	0	5	0	11	9	0	10	8	0	4	28	9	9	7	1	0	0	30	11	11	4	7	0	46	55	11	8	2	7	1
	0	28	16	4	2	0	1	0	18	0	4	0	0	0	3	21	4	0	9	6	0	0	22	14	4	1	6	0	6	10	15	12	6	0	0	1	21	58	6	6	0	1
	0	20	16	1	16	0	1	0	14	4	3	2	0	0	0	30	12	2	3	2	0	6	20	4	0	3	2	0	1	28	7	2	11	1	2	3	22	22	7	2	2	2
	0	26	11	4	1	2	1	1	11	9	0	5	1	0	1	21	12	3	2	12	2	1	21	12	0	3	0	2	1	14	12	5	1	5	5	0	22	28	22	0	2	1
	0	29	10	6	1	0	2	5	8	24	7	4	2	2	7	16	10	12	2	10	3	0	20	13	4	2	2	0	0	47	16	11	4	0	2	5	39	15	8	0	0	3
	0	42	9	7	1	0	2	0	10	8	0	2	0	1	0	21	14	9	5	8	3	8	31	15	6	5	0	1	0	11	20	11	9	0	3	0	32	12	22	8	1	2
	0	27	6	6	11	0	1	0	4	12	0	0	1	3	0	17	19	3	0	0	1	4	27	9	3	5	0	6	1	16	7	1	15	0	1	45	27	11	9	14	1	1
	0	22	8	2	9	1	0	0	3	2	8	8	3	3	2	18	15	2	9	3	1	3	30	5	4	1	0	16	1	12	7	11	14	2	4	0	31	25	9	7	6	1
	0	20	9	2	1	3	6	0	21	0	6	7	1	0	3	21	11	6	1	0	1	1	20	12	1	0	1	0	0	16	6	8	8	2	1	12	24	19	8	0	7	12
	0	29	17	2	8	0	5	0	24	12	1	2	1	3	8	29	11	0	9	1	1	2	20	14	3	0	1	2	7	19	8	22	6	2	0	2	27	12	8	12	2	0
	0	24	16	3	0	2	1	0	5	3	5	1	4	1	1	24	27	7	10	2	1	4	12	9	7	4	1	1	3	22	8	4	3	1	5	2	25	25	21	2	7	1
	1	23	7	0	0	0	3	0	14	6	1	4	1	0	0	18	7	6	1	8	3	0	18	9	1	4	0	3	2	23	20	7	7	1	3	8	65	24	19	10	4	2
	0	41	27	3	0	0	4	0	6	2	0	2	0	0	0	18	11	8	2	1	1	7	39	9	1	6	1	1	1	15	5	8	6	0	4	2	21	10	11	11	1	3
	0	33	10	1	2	0	0	0	7	2	5	1	1	3	0	14	10	0	10	7	6	2	20	9	3	2	1	3	1	20	5	0	7	0	0	6	18	22	12	11	1	4
	0	24	10	13	1	10	1	0	6	8	0	3	0	2	2	10	8	2	4	1	0	1	18	9	9	3	0	4	0	34	4	13	6	1	0	8	29	15	16	18	6	1
	0	27	11	6	2	4	5	0	8	14	6	3	1	1	1	24	22	2	7	11	1	2	10	9	1	1	32	2	1	20	2	21	4	3	0	7	13	34	9	0	2	8
	1	17	9	4	8	1	0	0	14	3	0	1	2	3	2	11	24	0	4	2	1	2	29	21	3	2	1	6	0	24	8	4	2	2	0	2	25	16	1	10	1	12
	0	18	7	8	0	0	0	0	18	19	8	0	1	5	9	21	8	8	0	1	1	6	10	9	4	8	0	2	0	11	19	5	6	6	0	2	39	16	6	5	3	0
	0	18	9	5	5	0	3	4	14	0	0	7	0	0	0	16	3	0	4	2	0	0	28	17	2	3	0	1	0	18	8	1	4	3	0	0	19	52	0	7	12	5
	1	31	18	3	9	1	1	2	4	18	0	0	1	0	0	22	7	8	4	4	0	0	14	6	8	11	2	2	2	11	16	6	0	1	1	1	39	5	10	9	2	23
	0	28	6	0	1	5	9	0	8	2	6	5	0	0	0	17	17	2	5	1	0	10	14	34	4	10	0	2	1	11	12	8	4	0	1	0	26	19	5	11	14	1
	0	18	13	19	2	2	9	0	11	4	6	0	0	0	4	14	9	0	7	6	2	1	16	11	4	5	5	3	0	3	10	5	3	0	0	8	19	16	8	7	1	9
	0	26	5	3	9	7	0	0	9	0	1	4	0	1	0	13	33	0	1	1	2	4	18	14	4	10	0	0	0	33	5	21	28	0	0	3	23	21	0	7	12	1
	0	30	4	1	5	0	0	7	14	5	0	4	3	0	2	10	6	12	6	2	1	3	44	19	6	4	6	3	1	31	26	1	10	1	0	0	24	24	9	5	1	0
	0	31	9	6	4	0	0	0	10	11	0	4	3	0	1	15	7	0	16	5	1	1	21	9	6	7	0	3	7	21	8	13	3	1	2	8	31	18	12	6	14	9
	8	25	11	0	0	0	2	0	17	11	5	0	1	2	0	14	7	8	6	0	2	1	48	7	18	3	0	2	3	4	18	3	3	2	0	1	41	12	3	5	4	1
	0	26	11	9	4	0	0	6	7	3	7	0	2	2	1	20	9	5	0	9	0	3	24	7	1	1	5	5	1	21	67	3	0	4	1	2	22	30	29	10	12	1
	0	16	9	0	3	7	2	0	11	6	0	5	5	0	1	15	6	4	0	1	2	4	40	32	3	10	0	8	0	14	19	6	1	5	4	0	21	24	5	4	8	1
	11	21	9	6	0	0	2	0	15	6	2	4	1	0	0	19	8	0	8	2	2	1	17	8	3	8	1	7	0	10	11	9	10	3	1	4	22	40	8	8	7	10
	0	20	9	15	2	1	0	0	25	11	0	2	1	0	2	19	8	3	8	8	0	0	27	7	3	8	1	2	0	11	12	0	6	1	4	5	18	37	5	0	4	5
	0	24	8	2	0	1	0	8	21	12	0	10	5	0	0	26	8	5	0	6	5	0	45	8	3	8	0	2	2	21	3	3	6	0	3	0	24	21	0	7	5	0
	0	21	8	9	0	5	0	0	9	14	1	6	0	0	1	19	14	4	7	2	1	2	25	8	5	10	1	0	0	7	12	10	2	0	8	2	21	15	0	5	0	3
	0	28	12	6	0	2	1	0	7	21	4	2	4	6	0	21	15	9	7	0	0	4	20	8	7	7	2	8	5	16	11	5	2	0	10	6	20	20	0	10	1	0
	2	32	9	2	4	0	1	0	9	0	0	12	2	3	0	21	9	0	6	6	0	3	16	10	8	0	4	2	9	14	16	2	6	1	5	1	18	28	0	16	16	8
	0	18	9	9	1	1	1	0	8	16	7	0	2	1	0	25	9	2	5	4	0	1	59	7	6	4	5	6	0	19	14	20	6	0	3	8	25	19	0	4	6	2
	1	28	24	3	3	5	0	0	5	5	0	9	0	0	3	21	7	1	0	9	0	0	27	11	0	4	1	6	0	27	6	9	5	0	0	0	22	19	0	1	2	1
	0	25	10	0	0	5	0	0	3	7	7	6	0	0	0	16	10	0	3	0	1	5	27	12	1	10	6	5	0	27	8	5	6	4	1	0	22	26	0	0	15	8
	0	25	21	7	0	7	1	1	5	2	0	4	0	0	1	21	6	8	6	0	3	4	22	9	6	5	0	2	1	8	26	27	4	0	0	2	34	25	0	2	0	5
	0	24	11	8	1	1	1	0	5	10	1	2	0	0	4	19	5	8	6	0	2	18	52	10	8	2	1	6	1	32	17	4	2	7	1	0	17	7	0	11	1	2
	0	24	5	11	0	0	1	0	14	24	6	5	3	1	0	18	12	0	7	0	0	3	20	12	1	16	5	5	0	7	22	13	7	6	5	5	28	22	0	6	1	8
	4	25	6	7	0	2	4	0	11	12	4	5	1	1	0	15	8	1	6	0	1	0	21	20	5	4	6	4	0	21	10	8	5	2	1	5	30	19	0	2	3	1
	0	25	18	1	0	0	5	1	15	14	0	4	0	2	0	20	10	1	7	2	2	2	35	14	3	4	0	1	1	14	10	6	30	2	0	3	27	16	0	12	34	1
	0	28	8	2	2	1	0	3	16	12	0	4	1	3	2	17	9	1	8	1	1	2	17	23	4	0	2	7	1	23	8	21	19	2	0	1	31	28	13	10	3	13

## Sheet: Ed Fig.8f
#53BP1 bodies per cell	Ctrl																					Aneu
	rep1							rep2							rep3							rep1							rep2							rep3
	Not irrad.	t0	t4h	t8h	t12h	t24h	t32h	Not irrad.	t0	t4h	t8h	t12h	t24h	t32h	Not irrad.	t0	t4h	t8h	t12h	t24h	t32h	Not irrad.	t0	t4h	t8h	t12h	t24h	t32h	Not irrad.	t0	t4h	t8h	t12h	t24h	t32h	Not irrad.	t0	t4h	t8h	t12h	t24h	t32h
	0	7	10	4	0	1	0	7	16	10	2	1	2	3	1	16	7	2	2	0	1	2	21	6	5	2	0	1	0	1	22	3	6	2	1	3	21	0	30	4	1	3
	2	9	7	2	0	6	2	27	21	22	5	2	1	0	4	0	16	1	3	4	2	2	19	7	0	3	1	4	1	1	8	7	10	2	1	1	28	17	15	1	1	5
	4	3	9	0	0	4	4	0	18	5	9	0	5	1	8	17	9	2	0	1	2	0	21	8	1	6	2	1	0	0	12	28	2	0	1	0	0	11	8	14	12	0
	0	19	24	0	0	1	1	12	13	9	4	0	9	0	14	7	17	2	2	1	0	4	15	5	5	0	1	1	11	12	11	20	3	0	1	0	4	11	7	3	6	7
	1	0	11	5	0	1	1	7	10	11	6	0	1	1	2	18	16	0	15	8	11	10	35	5	6	7	2	2	0	2	9	2	0	0	1	3	22	11	4	0	2	1
	14	0	20	0	1	2	8	0	6	0	2	8	1	1	1	8	21	1	1	0	0	30	19	1	6	0	0	1	1	4	7	9	11	0	0	2	24	6	9	13	2	2
	0	17	7	0	0	0	1	0	17	8	8	0	1	1	1	12	9	11	2	3	0	19	22	0	0	0	5	4	1	6	8	11	11	5	0	1	21	11	8	8	3	4
	0	29	17	3	0	0	0	0	14	6	8	4	0	0	0	18	9	1	6	3	0	4	42	10	10	5	2	0	1	36	12	16	5	5	0	18	58	16	9	6	6	1
	0	7	18	4	0	0	1	0	18	1	5	0	0	0	1	24	5	4	10	8	0	0	31	11	4	2	3	0	8	19	17	9	6	0	0	1	27	38	5	6	0	1
	0	8	10	5	0	0	1	3	15	6	2	0	1	0	4	28	11	6	2	1	0	6	8	5	1	3	1	0	10	20	6	2	9	0	0	2	21	22	9	2	2	1
	0	1	1	5	0	1	2	1	19	12	2	4	0	3	0	24	15	0	3	7	2	0	21	12	6	5	1	3	1	9	15	6	2	4	3	0	21	22	8	9	2	1
	0	0	11	9	0	0	2	5	0	10	1	0	0	0	1	18	9	11	0	8	3	2	28	0	0	0	4	2	0	24	22	7	2	2	2	10	38	14	6	0	16	12
	0	16	7	0	0	0	2	1	21	7	5	0	0	0	1	19	12	9	4	6	3	0	27	10	4	5	8	1	21	3	24	10	9	0	4	0	19	13	14	8	1	4
	0	0	8	3	4	0	1	0	2	8	2	0	0	0	0	4	18	5	0	0	1	2	18	9	5	3	3	6	1	4	15	1	18	0	1	0	24	8	6	21	1	1
	0	15	8	2	0	3	0	0	11	2	8	6	3	0	2	17	12	6	6	3	1	1	10	5	4	0	4	8	1	0	8	6	1	0	2	0	32	25	6	6	6	1
	0	19	11	2	0	3	5	1	11	3	6	7	2	0	3	18	12	2	6	0	1	16	21	6	0	0	4	0	0	2	7	7	9	0	0	9	23	25	8	7	3	2
	0	3	11	3	0	0	0	0	5	0	1	0	0	3	0	17	10	2	0	0	1	3	10	14	4	0	2	2	7	11	9	15	4	1	0	0	24	9	7	12	9	16
	0	23	12	3	0	3	1	8	8	5	5	2	4	1	1	19	20	7	7	4	1	2	11	10	3	3	2	2	2	16	14	6	0	1	4	2	16	22	0	2	6	2
	0	3	10	4	0	0	3	0	14	0	4	0	0	1	6	20	7	5	3	7	5	2	11	10	1	0	2	2	2	12	18	6	7	1	0	10	62	12	21	4	5	27
	0	3	11	7	0	0	4	0	14	5	0	0	0	0	8	19	10	7	2	1	1	4	29	9	0	0	2	1	12	0	11	7	6	0	0	0	24	13	12	0	1	4
	0	4	7	4	0	0	0	1	4	4	2	1	0	0	1	0	9	2	0	2	6	5	11	0	6	2	1	3	1	17	9	0	0	0	7	11	13	24	10	0	2	4
	0	0	10	5	0	0	1	3	12	5	5	1	1	0	1	0	9	5	0	1	0	4	16	6	9	0	1	4	16	6	12	0	7	2	6	0	14	14	14	17	10	1
	0	0	9	2	0	4	5	2	7	7	6	0	1	0	1	17	0	5	6	10	1	1	5	9	1	8	8	3	3	1	12	19	3	3	0	5	20	31	8	3	3	12
	0	0	4	2	0	0	3	0	8	5	4	1	3	0	2	14	10	2	4	1	1	0	36	21	0	2	0	11	0	1	10	5	1	6	0	2	4	12	1	6	1	4
	0	6	7	1	8	0	1	0	22	7	1	4	2	5	10	24	13	11	6	1	6	1	12	10	8	3	1	0	0	0	12	4	4	5	5	0	23	14	10	4	3	0
	0	8	9	2	5	1	3	0	15	4	3	4	7	0	0	21	8	3	2	2	0	2	27	20	1	3	0	1	4	5	5	10	0	3	0	0	21	34	5	4	3	6
	3	3	17	5	0	2	2	0	10	3	2	1	1	0	3	0	9	5	4	0	0	24	7	7	1	0	2	2	1	3	15	0	0	0	8	2	21	7	7	8	2	11
	0	0	9	1	0	4	10	0	6	2	6	4	1	0	11	17	5	3	4	1	0	10	16	17	3	0	1	3	1	1	13	5	1	0	1	0	18	16	4	12	3	22
	0	8	16	0	0	2	6	0	1	5	8	3	0	0	4	13	8	0	7	5	0	1	5	19	2	4	1	4	3	20	21	1	4	0	2	2	16	6	7	9	2	11
	0	1	7	3	0	7	2	0	12	0	3	0	0	5	2	5	15	12	2	1	0	4	21	2	3	0	7	2	17	7	6	15	19	0	0	6	21	24	4	7	11	2
	0	14	4	3	0	0	3	0	13	1	4	0	1	0	0	12	6	9	6	2	1	2	35	9	4	2	7	3	1	0	21	4	10	4	0	0	17	19	7	6	4	3
	0	2	6	2	0	0	1	0	13	4	0	6	2	0	1	14	5	2	1	1	2	6	28	11	2	0	6	1	6	4	1	8	3	3	1	11	0	12	0	6	10	6
	0	0	10	0	0	4	2	0	18	6	5	1	1	1	10	13	6	8	7	0	1	10	53	7	1	4	6	4	2	23	15	7	3	2	1	1	36	11	7	6	1	1
	0	0	8	7	0	4	0	5	12	5	6	0	1	1	2	12	10	4	0	8	0	2	25	6	5	1	7	3	1	18	61	8	1	1	0	6	24	37	8	7	2	2
	0	2	10	5	4	0	1	0	14	5	4	6	4	0	2	12	7	8	0	1	2	0	21	21	6	0	11	13	1	1	18	7	0	5	6	0	4	23	5	7	21	1
	12	2	9	0	0	0	2	4	18	3	0	1	1	0	0	20	9	2	8	2	2	1	18	8	4	0	1	7	0	0	11	5	9	4	1	10	21	33	7	4	7	9
	15	0	9	8	0	2	0	1	11	0	1	0	1	0	2	12	11	0	0	8	2	16	36	8	0	0	7	2	0	15	11	4	5	1	5	5	14	28	6	10	10	11
	0	0	8	4	1	2	0	0	10	0	2	8	0	0	0	18	6	4	3	6	4	0	34	8	4	2	3	4	18	1	7	8	6	0	1	0	24	14	5	8	5	0
	3	0	9	3	0	5	0	0	10	8	1	7	0	0	1	8	12	6	0	1	1	13	14	6	0	4	3	3	22	12	13	12	3	2	10	10	30	14	2	2	0	5
	1	0	12	0	0	2	1	5	0	14	0	0	1	0	2	17	11	9	8	0	0	18	27	8	0	7	4	0	16	26	11	7	2	0	11	6	3	23	17	11	1	8
	2	8	16	2	1	0	0	0	20	6	0	12	2	2	2	22	8	1	5	3	0	4	18	12	3	0	2	5	8	18	10	10	8	5	5	1	21	31	28	2	18	0
	0	0	6	0	1	1	1	0	7	2	7	2	2	1	1	12	12	1	5	5	0	3	50	8	7	4	6	4	0	14	13	12	5	0	2	4	16	14	10	4	5	0
	10	14	16	3	0	5	0	0	6	6	0	9	0	0	0	21	10	0	0	12	3	0	2	10	5	1	5	5	4	16	7	6	8	3	1	0	29	22	5	1	2	1
	0	2	8	0	0	0	1	0	2	9	6	4	0	0	4	18	15	1	2	2	1	4	20	9	1	0	5	2	7	1	6	13	5	10	0	0	16	21	6	0	0	12
	1	10	19	0	0	8	1	1	11	7	2	0	0	0	1	13	6	8	5	0	3	0	21	1	4	2	0	1	10	13	12	34	4	0	0	2	29	21	8	3	0	23
	0	10	11	1	1	0	0	0	13	0	7	2	0	0	4	23	8	8	8	0	3	16	60	12	5	0	4	2	9	2	0	5	3	5	1	0	17	20	2	0	2	13
	0	1	7	7	0	0	1	0	11	0	4	1	0	1	2	12	10	0	6	0	1	3	19	10	0	0	1	4	1	7	8	8	10	2	4	0	27	15	0	8	1	7
	12	2	4	0	0	1	4	0	7	13	5	5	1	1	0	19	7	2	5	0	1	0	19	14	0	1	3	4	0	11	12	19	4	2	1	0	32	22	32	6	16	0
	0	14	15	2	0	0	5	0	0	2	0	1	0	0	1	15	9	0	4	2	2	8	22	2	2	2	1	4	2	0	14	2	2	2	0	10	24	20	3	1	23	1
	2	6	7	3	2	0	0	2	15	11	0	2	2	0	1	19	8	1	0	1	1	1	3	23	4	0	4	2	7	11	12	18	13	2	0	12	25	19	12	11	2	0
