# Supplementary material for: Short-term molecular consequences of chromosome mis-segregation for genome stability
Source: Nat Commun. 2023 Mar 11;14:1353. doi: 10.1038/s41467-023-37095-7 (PMC10008630; doi:10.1038/s41467-023-37095-7)
Supplement: Supplementary file 3 — Source Data [file 41467_2023_37095_MOESM3_ESM.zip › Source data/Ed_Fig4.xlsx]

## Sheet: Ed Fig.4a
Ctrl					Aneu
rep1	rep2	rep3	rep4	rep5	rep1	rep2	rep3	rep4	rep5
150	430	670	550	380	180	530	920	600	410
160	440	680	590	500	270	540	940	390	590
210	470	680		540	280	540	960	2000	610
220	490	680		780	300	550	1100	490	1950
240	490	680		520	310	550	1180	370	550
250	490	690		420	350	560		350	580
270	490	710		470	360	560		730	390
270	490	710		420	400	560		1840	2000
280	500	720		410	400	560		780	490
290	500	720		520	400	570			370
320	500	720		390	440	580
340	510	730		1860	440	580
350	510	750		460	450	590
370	510	750		470	450	590
370	520	760		480	480	590
370	520	770		450	490	590
390	520	780		400	510	590
390	530	780		360	510	590
400	530	810		450	510	600
410	540	850		400		600
	550	860		410		600
	550	960		410		610
	550	990		440		620
	560			360		620
	570			450		630
	570			460		630
	570			340		630
	580			410		640
	580			400		650
	590			380		650
	590					650
	600					660
	600					660
	600					660
	600					660
	600					680
	600					680
	610					680
	610					680
	610					680
	620					690
	630					700
	640					700
	640					710
	650					710
	650					710
	650					720
	650					720
	660					730
	670					740
						780
						780
						790
						790
						790
						800
						800
						820
						830
						830
						860
						860
						860

## Sheet: Ed Fig.4b
rep1									rep2
Ctrl				Aneu					Ctrl				Aneu
Normal mitosis		Abnormal mitosis		Normal mitosis		Abnormal mitosis			Normal mitosis		Abnormal mitosis		Normal mitosis		Abnormal mitosis
Ctrl	Mps1i	Ctrl	Mps1i	Ctrl	Mps1i	Ctrl	Mps1i		Ctrl	Mps1i	Ctrl	Mps1i	Ctrl	Mps1i	Ctrl	Mps1i
40	20	50	30	30	30	90	40		20	20	90	30	40	20	80	30
40	20	40	20	30	30	50	40		40	20	50	20	130	20	60	30
40	20		20	50	30	50	40		50	20	50	30	30		70	30
20	20		30	40	20	60	30		20	20	30	30	30		240	20
40	30		20	30	30	70	30		30	20	30	20	30		90	30
50	20		20	40		40	30		30	20	50	20	30		40	20
40			20	40		70	30		30		30	20	50		70	30
50			20			30	20		50		30	20	40		70	40
40			20			60	20		50		30	30	50		30	30
80			10			50	30		30		60	30	40		40	30
40			20			60	30		30		30	30	30		30	20
60			20			130	30		30		30	30	30		60	30
50			20				40		30		30	30	50		100	30
40			20				30		30		30	20	30		80	40
60			20				30		30			30	30		50	20
30			20				30		30			20	30		50	30
40			30				20		30			20	30		40	20
30			20				30		40			30	40		80	20
			30				30		50			30	60		70	40
			30				20		30			30	30		60	30
			20				30		30			30	30		40	30
			20				20		40			30	30		30	30
			20						40			20	30		50	30
			20						20			30	50		30	30
									30				30		60	50
									30				60		60	40
									30				40		20	20
									30				30		40	30
									40						120	20
									30						100	30
									30						40	30
									30						70
									70						50
									40						70
									30						40
									20

## Sheet: Ed Fig.4g
Ctrl			RO3306
re1	rep2	rep3	re1	rep2	rep3
0	0	0	0	0	0
0	0	0	0	0	0
6	0	0	0	1	1
4	0	0	0	0	5
0	0	1	0	0	6
1	0	1	0	11	0
0	0	1	0	0	1
22	0	2	0	1	0
0	0	0	0	0	4
4	0	0	0	0	7
0	0	0	0	0	1
0	0	0	0	0	4
0	0	0	0	0	0
0	0	0	1	0	0
1	0	0	1	0	1
0	0	0	1	1	4
0	0	0	19	5	0
6	0	9	0	1	0
0	0	3	0	3	39
0	0	0	0	4	0
2	0	0	0	2	0
0	0	1	0	2	0
7	0	6	0	2	0
0	0	0	0	1	0
8	0	0	0	0	0
10	0	12	0	0	1
10	0	5	0	0	1
2	0	2	0	5	1
0	18	1	0	5	6
0	5	1	0	2	0
7	31	2	0	5	0
12	1	0	0	0	7
15	5	0	0	0	1
0	1	0	0	0	1
0	0	0	0	0	0
0	0	0	0	0	0
0	0	0	1	0	0
1	2	0	1	0	4
5	0	0	8	0	5
13	1	0	1	0	3
0	0	0	0	0	1
0	0	0	0	1	0
0	0	0	0	0	0
0	0	0	0	1	0
0	1	12	0	1	0
0	1	0	0	12	0
0	6	0	0	0	0
2	0	0	8	0	0
4	0	0	0	0	0
2	0	12	3	1	0

## Sheet: Ed Fig.4i
	Ctrl			Aneu			RS
	rep1	rep2	rep3	rep1	rep2	rep3	rep1	rep2	rep3
telomeric foci	6	6	7	14	16	7	35	17	17
tot foci analyzed	29	39	43	61	82	37	154	119	94
