# Supplementary material for: Short-term molecular consequences of chromosome mis-segregation for genome stability
Source: Nat Commun. 2023 Mar 11;14:1353. doi: 10.1038/s41467-023-37095-7 (PMC10008630; doi:10.1038/s41467-023-37095-7)
Supplement: Supplementary file 3 — Source Data [file 41467_2023_37095_MOESM3_ESM.zip › Source data/Ed_Fig7.xlsx]

## Sheet: Ed Fig.7a
	positive	negative	tot cells
Ctrl	61	189	250
Doxorubicin	119	9	128
Ctrl 24h	36	91	127
Aneu 24h	40	120	160
Ctrl 48h	21	81	102
Aneu 48h	42	118	160
Ctrl 72h	22	95	117
Aneu 72h	57	59	116

## Sheet: Ed Fig.7f
Aneu cycling
	chr	1	2	3	4	5	6	7	8	9	11	13	14	15	16	17	18	19	20	21	22	X
rep1	tot gains and losses	3	1	1	1	3	2	3	3	4	5	2	1	1	6	1	4	5	1	3	2	6
	tot analyzed	26	26	26	26	26	26	26	26	26	26	26	26	26	26	26	26	26	26	26	26	26
rep2	tot gains and losses	0	5	2	5	3	2	5	3	2	5	4	1	2	1	1	5	5	5	5	4	6
	tot analyzed	24	24	24	24	24	24	24	24	24	24	24	24	24	24	24	24	24	24	24	24	24

## Sheet: Ed Fig.7g
Aneu arrested
	chr	1	2	3	4	5	6	7	8	9	11	13	14	15	16	17	18	19	20	21	22	X
rep1	tot gains and losses	4	5	8	0	5	3	4	4	7	5	6	5	4	7	7	12	3	4	3	4	5
	tot analyzed	31	31	31	31	31	31	31	31	31	31	31	31	31	31	31	31	31	31	31	31	31
rep2	tot gains and losses	1	2	1	3	4	4	2	4	2	2	2	2	1	5	3	3	1	3	3	1	4
	tot analyzed	22	22	22	22	22	22	22	22	22	22	22	22	22	22	22	22	22	22	22	22	22
