# Supplementary material for: Short-term molecular consequences of chromosome mis-segregation for genome stability
Source: Nat Commun. 2023 Mar 11;14:1353. doi: 10.1038/s41467-023-37095-7 (PMC10008630; doi:10.1038/s41467-023-37095-7)
Supplement: Supplementary file 3 — Source Data [file 41467_2023_37095_MOESM3_ESM.zip › Source data/Ed Fig1.xlsx]

## Sheet: Ed Fig.1e
Untr			Thy			Thy+DMSO6hW/O			Thy+Mps1i6hW/O			Thy+DMSO12hW/O			Thy+Mps1i12hW/O
rep1	rep2	rep3	rep1	rep2	rep3	rep1	rep2	rep3	rep1	rep2	rep3	rep1	rep2	rep3	rep1	rep2	rep3
0	8	9	19	25	36	0	18	21	13	8	14	0	0	6	3	7	1
0	1	1	39	61	0	17	19	24	15	12	16	0	9	55	7	1	1
0	8	8	16	34	27	6	16	31	5	15	1	0	3	2	12	4	1
1	7	0	29	29	36	18	19	20	3	17	22	8	2	2	2	3	6
2	9	11	37	24	0	17	15	32	13	14	12	2	7	0	3	0	11
13	12	9	31	27	38	0	27	18	0	16	26	1	4	1	2	2	0
0	11	11	10	31	40	0	18	16	0	21	19	0	3	7	0	8	0
0	0	0	20	21	39	14	17	16	14	22	12	1	9	0	0	3	0
0	3	0	40	2	25	4	10	13	17	21	21	0	0	2	4	0	0
0	1	1	28	41	19	11	21	18	15	11	20	10	2	0	0	8	1
0	1	3	11	47	55	29	19	3	18	15	27	2	2	0	6	0	0
2	1	1	45	18	30	30	9	24	18	11	11	1	0	0	1	2	0
0	12	9	25	27	20	0	28	11	16	18	13	2	6	0	1	10	4
0	3	3	19	54	27	18	14	12	15	21	14	7	0	1	0	0	1
0	16	21	17	39	21	0	18	6	8	8	16	0	0	0	0	7	6
6	11	11	24	27	2	15	8	12	7	12	11	21	0	0	11	1	0
2	12	0	18	27	39	3	14	12	2	10	21	0	1	0	2	6	0
0	0	0	16	24	19	20	18	8	17	14	20	17	2	3	2	0	4
18	0	0	26	22	0	10	8	21	21	15	16	0	3	9	0	0	0
1	0	3	16	26	18	0	12	9	13	4	15	0	0	1	1	0	1
0	0	0	21	37	16	21	11	8	21	16	11	1	0	0	1	0	0
2	1	1	21	21	24	18	14	12	21	20	12	0	0	8	1	2	0
1	8	10	24	21	37	4	30	14	14	32	11	5	0	3	0	2	1
6	6	6	14	20	16	14	12	17	15	21	16	0	0	3	2	10	2
1	0	0	26	30	16	2	26	18	16	21	14	28	7	0	1	2	3
1	11	10	32	28	12	19	28	8	11	29	14	0	0	1	3	0	2
14	18	18	11	23	21	15	18	20	14	16	12	35	3	0	5	0	1
6	2	12	24	10	32	21	20	21	36	21	11	0	0	29	0	1	0
10	10	10	16	21	20	27	8	27	20	11	16	0	0	0	1	6	0
7	15	12	21	50	23	10	7	12	9	24	23	4	0	2	0	1	0
0	10	10	28	23	16	13	10	11	21	16	17	1	0	3	2	1	1
1	11	11	18	43	13	22	12	19	9	21	10	1	0	7	2	0	0
0	12	0	21	23	15	0	18	19	11	39	16	1	0	1	55	0	6
0	0	0	13	17	12	20	10	12	29	13	14	0	1	2	3	0	12
0	1	1	0	23	8	15	21	27	14	18	20	3	20	2	0	0	0
3	0	2	0	16	19	25	11	12	16	11	16	1	1	2	0	1	0
0	12	12	14	27	10	24	12	18	12	9	12	1	2	1	2	2	0
11	1	1	15	28	18	20	11	18	12	22	18	3	0	0	2	6	2
9	0	0	16	21	35	5	14	14	19	14	20	1	2	4	11	3	3
0	0	0	4	24	16	18	12	18	12	12	13	1	3	1	1	4	0
12	3	3	12	23	1	11	0	21	18	1	18	2	2	10	0	0	16
0	0	0	18	18	32	1	14	20	16	12	19	10	1	0	12	1	0
12	12	9	16	25	31	29	0	21	10	20	18	0	0	0	9	0	1
0	0	0	6	8	18	4	22	27	18	22	16	0	2	0	0	1	2
12	0	0	15	16	17	0	18	6	12	16	14	0	3	4	12	5	1
12	2	2	24	19	23	14	13	8	14	29	15	2	8	1	1	3	2
16	6	2	17	25	34	5	1	12	12	12	35	2	3	1	4	11	0
4	0	0	16	18	16	14	14	11	17	23	31	3	0	1	3	2	0
0	1	1	5	16	31	1	14	10	16	16	23	0	0	10	2	1	0
1	0	1	9	22	16	5	25	15	10	18	28	9	8	2	7	13	2

## Sheet: Ed Fig.1g
DMSO			DOXO			DOXO DMSO12h			DOXO Mps1i12h			DOXO DMSO24h			DOXO Mps1i24h
rep1	rep2	rep3	rep1	rep2	rep3	rep1	rep2	rep3	rep1	rep2	rep3	rep1	rep2	rep3	rep1	rep2	rep3
6	0	1	13	14	0	42	12	17	2	7	6	23	3	14	4	3	9
6	0	5	33	35	23	0	5	28	7	23	30	6	8	48	6	13	6
11	0	2	47	47	41	6	23	12	13	19	52	7	2	27	6	14	27
12	0	0	76	89	5	9	24	24	4	7	29	5	11	7	0	7	17
26	0	0	38	38	39	6	5	12	7	3	32	4	7	14	7	40	9
16	0	0	0	3	78	9	39	12	2	9	20	6	35	27	5	7	40
15	0	1	32	32	21	1	43	25	27	23	8	7	7	26	6	4	3
15	0	12	78	78	78	6	11	6	8	30	10	5	30	18	7	23	13
4	0	0	44	44	44	4	9	42	11	34	12	4	6	6	7	5	1
0	0	0	66	67	67	7	7	7	9	30	17	7	8	9	4	8	3
0	0	7	25	25	25	6	45	2	7	8	60	16	6	17	4	8	30
6	0	18	66	66	54	6	5	17	11	12	4	7	8	8	10	6	13
17	0	1	54	54	49	6	6	12	9	8	13	7	6	9	6	6	21
1	0	3	17	19	23	12	27	7	7	1	20	6	10	22	3	6	5
1	0	0	26	26	29	5	34	65	12	8	12	6	25	13	3	24	5
2	0	0	30	30	40	9	7	17	3	9	11	1	27	19	9	35	13
3	0	0	65	93	93	7	8	6	9	48	21	29	7	8	14	9	4
0	0	0	68	68	68	9	45	6	12	2	25	6	10	10	6	9	8
18	1	0	54	58	58	10	8	33	9	9	5	5	4	23	9	24	17
2	3	0	29	29	29	3	8	17	9	43	28	5	11	17	8	9	7
7	10	0	22	22	21	4	5	12	8	18	48	6	7	2	12	16	17
17	5	0	84	84	84	8	10	14	10	13	16	2	17	4	7	8	5
6	0	0	81	78	78	12	14	45	4	28	17	7	17	4	2	48	10
7	0	0	68	68	68	4	6	27	0	15	23	3	8	6	9	6	47
12	0	0	80	79	45	7	14	32	7	6	5	3	14	25	12	35	4
1	0	12	47	47	76	13	8	8	7	7	8	3	4	13	4	7	38
12	0	2	25	25	25	13	43	48	6	45	5	5	37	2	2	17	4
38	0	14	65	73	73	8	28	9	7	36	20	11	21	16	5	6	2
18	0	5	33	42	42	13	9	30	12	45	3	7	15	11	7	20	0
14	0	13	35	42	42	18	38	21	12	43	24	6	6	8	1	6	4
1	0	12	28	28	28	8	11	6	13	38	5	7	15	12	4	11	29
0	0	2	34	34	34	8	6	9	9	12	36	6	39	17	7	29	7
13	0	13	17	17	17	1	22	6	9	3	14	33	48	3	10	35	8
14	0	16	29	29	29	19	35	9	55	6	19	12	12	17	2	35	2
16	0	6	89	89	89	8	8	14	45	28	26	16	3	24	8	40	33
9	3	11	91	90	29	6	30	8	6	38	19	7	13	6	7	40	18
12	18	1	91	91	76	8	13	31	7	38	20	3	24	8	9	7	5
0	10	4	72	77	77	8	21	21	4	17	31	2	12	45	3	5	12
0	5	0	68	68	68	6	3	7	8	16	3	3	17	28	7	8	31
0	6	0	75	78	78	6	5	14	10	11	8	12	6	20	6	9	29
1	20	4	48	48	48	30	2	8	5	30	7	8	4	4	8	3	25
1	2	5	15	47	47	7	8	12	4	18	7	24	14	45	2	31	8
2	4	0	15	15	12	8	24	13	12	27	21	4	36	32	4	6	26
0	0	0	19	19	19	2	4	14	8	6	28	8	6	2	7	21	4
0	0	7	39	39	54	5	32	11	9	6	23	10	19	4	4	37	22
7	3	0	57	57	57	12	12	2	1	8	15	2	4	6	7	23	3
6	12	14	60	77	77	4	7	0	10	12	2	3	28	2	5	5	7
1	0	1	76	98	36	27	11	12	4	5	21	3	29	6	4	6	12
0	0	6	22	87	87	8	11	6	6	12	6	3	11	4	11	26	7
16	2	12	38	18	18	6	6	6	7	7	12	4	18	4	13	7	5

## Sheet: Ed Fig.1i
rep1		rep2		rep3		rep4
Ctrl 1st mitosis	Ctrl 2nd mitosis	Ctrl 1st mitosis	Ctrl 2nd mitosis	Ctrl 1st mitosis	Ctrl 2nd mitosis	Ctrl 1st mitosis	Ctrl 2nd mitosis
0	0		2	8	11	0	0
0	0		1	8	4	2	0
0	1		0	4	3	0	0
0	1		0	3	3	1	0
4	0		0	2	0	0	0
0	0		0	4	0	0	1
0	0		0	2	0	0	0
0	0		0	1	2	0	0
5	0		0	0	0	0	0
0	1		0	0	0	9	0
0	2		0	0	0	1	0
1	0		0	0	0	0	0
0	0		0	0	0	0	0
0	0		0	0	0	0	0
7			0	0	0	4	3
			0	0	0	0	0
			0	0	0	0	0
			0	0	0	1	0
			0	0	0	0	0
			0	0	0	0	0
			0	0	0	0	4
			0	0	0	0	0
			0	4	0	1	0
			0	0	1	0	1
			0	0	1	1	0
			1	0	1	0	0
			1	0	1	0	0
			2	0	2	0	0
			2	1		1	2
			4	3		3
						2
						2
