# Supplementary material for: Short-term molecular consequences of chromosome mis-segregation for genome stability
Source: Nat Commun. 2023 Mar 11;14:1353. doi: 10.1038/s41467-023-37095-7 (PMC10008630; doi:10.1038/s41467-023-37095-7)
Supplement: Supplementary file 3 — Source Data [file 41467_2023_37095_MOESM3_ESM.zip › Source data/Fig6.xlsx]

## Sheet: Fig.6c
Rep1	Ctrl	Aneu cycling	Ctrl + Mps1i
Mothers with errors	1	1	28
tot mothers analyzed	18	26	35
Daughters with errors	2	0
tot daughters analyzed	34	43
Grand daughters with errors	1	1
tot grand daughters analyzed	40	68
Rep2	Ctrl	Aneu cycling	Ctrl + Mps1i
Mothers with errors	2	3	46
tot mothers analyzed	17	33	48
Daughters with errors	2	1
tot daughters analyzed	32	52
Grand daughters with errors	1	0
tot grand daughters analyzed	46	52

## Sheet: Fig.6f
#gH2AX foci per cell	Aneu cycling																					Aneu arrested
	rep1							rep2							rep3							rep1							rep2							rep3
	Not irrad.	t0	t4h	t8h	t12h	t24h	t32h	Not irrad.	t0	t4h	t8h	t12h	t24h	t32h	Not irrad.	t0	t4h	t8h	t12h	t24h	t32h	Not irrad.	t0	t4h	t8h	t12h	t24h	t32h	Not irrad.	t0	t4h	t8h	t12h	t24h	t32h	Not irrad.	t0	t4h	t8h	t12h	t24h	t32h
	4	19	8	1	2	1	0	0	11	4	22	4	5	1	2	19	14	6	24	2	0	0	20	5	1	5	3	1	1	50	8	7	6	2	3	0	19	2	22	11	4	65
	3	16	8	1	1	3	1	0	9	10	3	0	3	4	2	18	14	8	3	0	5	1	32	2	1	1	5	0	0	20	16	5	1	3	16	3	39	27	22	18	1	12
	15	21	7	2	5	4	3	0	8	14	1	0	2	0	1	16	14	11	5	15	0	2	26	12	1	2	1	0	10	16	14	9	0	8	3	0	68	14	11	6	1	11
	1	21	2	0	3	10	3	0	14	6	7	6	3	0	6	22	12	7	8	1	3	41	28	4	10	3	0	0	42	6	8	5	0	3	2	10	24	7	64	5	11	0
	0	23	7	0	0	4	3	4	11	7	7	3	0	0	0	14	33	8	3	8	4	0	32	16	1	7	0	18	1	16	12	10	5	6	1	0	47	19	31	15	11	3
	0	24	18	0	4	0	0	2	12	9	1	6	3	0	0	21	25	7	9	3	4	13	27	17	3	25	0	2	0	13	12	14	4	31	2	10	40	12	62	14	14	4
	0	12	7	5	2	0	3	3	8	9	1	0	4	2	0	19	21	1	0	1	6	0	49	7	5	6	1	1	0	30	10	37	4	5	0	2	16	10	12	6	1	3
	0	12	2	7	0	6	0	0	20	4	9	6	2	0	2	14	16	2	0	2	5	9	28	4	2	7	2	9	1	50	25	5	10	3	14	6	24	12	5	21	6	16
	0	39	4	0	0	0	2	1	8	12	0	1	5	3	3	14	6	6	7	2	0	3	28	31	7	8	0	11	7	27	8	11	1	16	2	17	19	10	18	15	9	1
	1	21	6	1	6	0	3	3	1	5	14	0	2	4	1	18	11	5	14	1	0	2	38	10	7	5	1	0	2	13	32	9	1	4	11	6	56	8	35	29	2	3
	2	19	4	0	8	1	1	0	15	4	7	8	1	1	0	32	12	2	5	0	0	3	28	2	6	0	3	0	2	13	4	12	14	0	2	1	25	15	4	28	0	6
	2	17	24	1	4	11	2	1	7	8	3	2	2	2	2	22	12	3	0	3	1	5	26	6	0	9	1	1	4	21	9	20	40	0	0	41	21	42	5	4	13	9
	10	22	9	0	17	7	0	2	11	9	5	5	18	1	1	18	14	12	16	0	0	0	28	10	31	0	0	1	11	6	12	4	50	0	0	1	24	44	3	14	5	65
	11	17	21	2	1	0	0	2	10	16	3	6	5	9	12	24	9	5	3	0	6	5	23	1	3	1	3	0	3	33	12	4	22	7	1	10	31	13	1	27	6	9
	0	19	6	0	0	0	0	0	12	2	5	4	5	1	0	22	14	3	3	0	0	1	39	31	10	2	6	2	1	8	18	6	10	1	8	14	37	18	14	20	2	19
	4	37	7	0	3	6	21	1	18	2	6	2	0	3	0	26	8	3	8	3	2	4	21	28	6	6	2	2	9	15	8	8	8	8	19	2	22	7	4	24	23	13
	0	19	8	6	1	1	0	0	15	8	7	1	0	3	0	17	12	1	5	0	0	0	21	12	7	14	5	3	1	12	7	68	8	2	0	3	26	22	3	11	0	0
	4	30	7	5	3	4	0	0	11	9	15	0	2	1	0	18	11	5	10	1	9	7	24	3	6	2	1	0	0	15	9	6	7	3	2	8	19	11	2	11	12	10
	0	18	7	3	5	1	5	1	16	4	6	1	6	0	2	21	6	4	10	4	4	8	24	9	2	1	5	2	0	47	12	0	3	3	2	3	27	13	3	11	2	2
	0	22	11	1	5	2	2	1	12	5	4	4	1	2	10	24	16	10	10	5	4	4	32	10	1	5	0	2	0	34	7	2	0	6	6	4	26	9	18	15	11	1
	1	36	12	4	1	0	1	0	8	12	3	6	0	8	1	21	11	0	7	2	1	2	22	0	0	3	2	1	1	35	55	6	12	1	0	7	22	24	36	3	4	11
	12	32	9	6	2	0	2	0	12	6	1	5	1	2	0	18	16	3	2	3	1	20	48	23	3	8	0	0	6	12	20	8	9	3	2	0	47	15	42	6	8	2
	3	32	3	2	1	0	2	5	17	12	6	1	15	0	3	21	7	3	6	0	1	10	32	2	0	7	2	0	4	22	20	10	13	4	1	0	36	33	32	6	5	2
	3	21	5	1	6	1	8	0	12	5	4	0	0	4	0	19	20	0	0	0	6	5	25	9	8	7	0	25	3	9	20	10	3	0	0	1	75	8	16	4	11	1
	1	30	11	0	3	2	0	0	18	17	4	6	6	3	3	12	11	0	7	7	2	28	26	8	28	3	0	4	1	28	8	4	6	3	25	0	51	9	12	6	4	0
	1	22	9	0	1	7	2	0	27	8	9	4	1	0	0	17	18	0	1	0	1	3	35	3	4	4	1	6	11	6	10	1	8	5	4	5	28	4	40	4	1	15
	4	18	8	0	2	8	3	1	12	16	0	1	2	2	1	16	13	8	2	4	6	2	20	9	5	7	0	4	5	12	12	12	4	2	4	0	30	12	7	16	1	1
	1	11	6	0	1	11	0	1	12	8	8	1	3	2	1	21	27	1	6	0	0	0	31	14	5	4	0	0	8	34	24	13	3	0	9	2	37	5	32	16	24	13
	4	31	23	3	1	1	0	16	55	4	10	2	27	0	4	20	29	5	15	6	1	0	14	19	4	24	5	24	3	12	9	12	2	3	3	0	19	45	5	11	3	0
	0	31	7	0	0	0	1	0	17	16	9	0	2	2	3	21	12	4	0	0	1	0	10	1	3	28	9	0	2	48	22	23	0	2	3	0	23	9	28	42	17	10
	0	23	7	4	0	2	3	1	8	10	6	15	6	1	2	19	12	2	5	5	21	1	18	14	8	1	3	0	4	21	10	45	18	7	7	0	24	19	9	7	17	17
	2	32	7	2	1	8	2	2	15	8	6	0	10	3	2	27	8	6	21	2	1	56	25	10	8	30	0	0	0	20	7	6	12	6	0	14	22	17	5	5	14	7
	2	38	8	0	1	6	1	0	16	8	5	2	3	3	0	21	7	6	5	0	10	8	24	17	3	12	0	0	1	6	19	7	4	2	6	1	33	30	7	11	4	3
	0	26	11	0	0	2	1	3	22	7	7	8	2	0	0	13	18	6	2	2	10	1	24	5	11	5	2	0	8	12	41	15	6	0	0	5	15	11	31	6	0	5
	29	24	10	0	4	8	0	0	13	6	0	3	2	0	0	17	11	1	0	2	2	0	23	13	2	0	1	1	9	17	17	11	0	0	1	5	78	17	85	7	12	11
	0	23	7	6	4	0	0	1	25	4	6	1	2	3	1	16	32	1	10	2	3	1	28	10	18	0	2	0	0	17	22	30	8	11	1	27	23	16	57	5	5	1
	0	41	8	0	23	1	1	0	16	7	5	2	7	0	2	17	18	2	3	4	0	9	34	9	2	2	1	8	2	14	9	18	19	0	1	5	17	28	4	31	11	6
	0	21	10	3	8	2	0	0	15	5	5	1	2	2	3	14	24	4	8	3	3	2	21	18	2	7	6	0	4	13	22	2	24	21	4	3	23	17	5	14	0	7
	1	25	9	5	2	2	0	2	12	6	2	0	2	1	2	21	12	11	0	3	2	6	17	14	1	2	0	0	3	12	4	10	25	2	1	3	63	17	32	5	19	2
	7	31	14	9	2	4	1	2	32	1	5	0	0	0	1	16	11	4	1	1	1	24	26	18	2	4	0	1	1	29	11	9	2	3	0	15	21	10	10	14	0	1
	7	30	10	1	0	1	2	5	17	5	10	2	0	0	1	21	20	4	0	0	2	1	15	22	12	12	2	0	2	50	29	3	6	6	0	2	33	24	4	1	45	7
	16	55	13	2	0	7	1	0	29	7	2	2	1	1	1	17	11	3	10	25	4	0	27	17	9	7	0	7	8	36	9	20	2	5	11	24	46	12	9	10	16	10
	0	30	10	6	2	3	2	2	11	6	5	10	0	0	1	18	14	0	4	0	1	19	11	0	2	2	1	2	3	3	8	5	3	2	12	2	35	14	11	4	12	0
	0	21	9	2	2	0	0	1	47	6	0	1	1	1	0	21	11	0	4	2	0	11	23	9	9	1	2	0	3	21	13	6	4	3	1	1	21	16	18	13	49	0
	1	23	8	3	0	7	0	1	30	8	4	4	6	2	0	19	6	4	4	1	1	21	25	6	2	2	3	0	1	17	11	23	2	1	0	5	15	16	7	29	21	0
	0	42	11	1	1	2	0	1	26	9	3	1	3	1	0	23	16	8	2	0	0	1	39	7	0	29	3	2	0	37	24	8	15	5	0	2	36	11	5	39	6	3
	0	28	10	1	1	0	0	0	12	7	6	1	0	1	0	19	10	6	7	2	2	4	20	7	8	4	1	0	2	9	15	10	17	10	1	7	34	16	16	8	10	7
	1	32	9	6	1	4	1	2	12	7	2	1	0	2	10	21	17	8	17	5	25	0	25	40	5	9	0	2	1	21	22	1	3	2	0	0	35	38	21	0	7	2
	0	25	7	4	1	0	2	2	6	6	8	7	3	2	0	27	7	4	0	0	1	16	31	22	3	0	4	2	1	7	5	5	2	0	26	4	33	17	3	19	9	8
	0	12	6	5	1	3	3	28	34	6	1	0	0	14	0	28	15	3	1	0	0	1	32	7	1	0	3	0	4	8	14	31	0	7	5	1	29	20	5	5	9	8

## Sheet: Fig.6g
#53BP1 bodies per cell	Aneu cycling																					Aneu arrested
	rep1							rep2							rep3							rep1							rep2							rep3
	Not irrad.	t0	t4h	t8h	t12h	t24h	t32h	Not irrad.	t0	t4h	t8h	t12h	t24h	t32h	Not irrad.	t0	t4h	t8h	t12h	t24h	t32h	Not irrad.	t0	t4h	t8h	t12h	t24h	t32h	Not irrad.	t0	t4h	t8h	t12h	t24h	t32h	Not irrad.	t0	t4h	t8h	t12h	t24h	t32h
	0	8	8	2	1	3	0	1	3	4	8	2	5	1	4	18	22	0	18	11	0	8	26	24	1	5	3	0	1	32	3	6	6	5	1	6	18	4	0	8	3	52
	0	7	3	3	2	0	1	0	5	10	4	3	5	3	2	14	0	7	3	2	5	1	20	6	7	4	11	0	8	12	24	3	3	3	13	9	21	27	10	17	1	10
	0	29	5	4	4	7	0	4	21	16	0	2	3	1	1	0	11	0	5	16	0	1	21	12	4	3	1	0	16	1	11	7	1	6	4	5	6	15	24	12	4	21
	0	2	2	4	1	10	3	4	18	10	7	6	2	2	6	12	8	6	0	1	0	28	10	5	5	1	8	0	33	12	9	9	4	7	1	4	0	7	35	3	1	4
	0	9	3	1	4	5	2	5	4	9	2	3	3	1	8	14	23	11	3	7	0	18	0	10	5	1	7	5	4	4	11	8	7	3	1	0	16	9	31	11	7	3
	0	11	0	2	3	1	1	0	11	9	7	0	3	0	0	11	27	6	6	4	1	20	2	0	3	0	1	2	0	13	18	7	6	31	1	14	30	11	18	31	13	12
	0	17	7	5	6	0	2	8	4	11	5	4	4	0	0	16	19	0	0	0	5	19	16	6	8	5	1	1	2	18	11	4	11	3	0	12	14	8	24	12	4	6
	0	0	0	9	0	8	0	2	1	5	9	5	2	0	2	19	12	0	2	1	3	7	26	6	4	7	2	0	8	18	35	11	10	5	12	0	1	16	20	21	7	27
	0	16	1	0	0	2	2	2	0	12	2	1	5	3	2	4	12	9	5	2	5	7	18	25	0	5	0	10	9	12	12	21	1	4	0	18	12	10	18	11	7	1
	0	26	6	2	2	1	3	3	21	10	7	1	5	4	1	0	12	9	7	1	7	21	7	11	5	0	1	0	1	4	28	15	7	2	11	2	0	22	11	18	1	10
	0	16	4	0	6	1	0	0	4	10	0	5	2	1	4	15	14	6	6	0	1	2	27	0	5	0	7	0	0	12	4	12	10	4	2	4	12	13	16	14	2	3
	0	8	7	0	11	12	1	3	4	14	3	5	3	2	4	11	12	3	0	14	4	1	21	7	2	7	1	2	8	11	8	4	39	0	0	29	18	16	8	4	1	12
	0	21	7	1	27	4	0	5	3	9	7	3	10	1	2	12	11	12	18	0	0	16	27	0	19	0	0	0	0	12	12	4	43	0	2	2	26	34	16	14	10	3
	0	6	6	4	1	0	0	0	19	21	7	5	5	6	0	5	11	4	0	2	5	29	27	4	5	0	6	1	9	25	16	5	22	7	0	13	36	12	28	8	10	14
	2	14	7	1	2	0	1	0	0	5	5	5	5	4	6	17	5	1	1	0	0	4	2	24	9	2	9	3	10	1	28	7	0	1	9	6	29	19	4	21	1	0
	0	18	5	3	3	8	9	2	1	5	0	3	0	3	0	19	5	5	5	2	2	22	27	19	6	0	7	6	8	0	16	7	0	11	11	6	16	8	14	30	26	18
	0	16	6	5	1	3	0	0	2	8	9	1	0	2	5	1	22	1	12	3	0	26	22	12	8	7	6	2	1	2	14	67	8	2	4	2	21	22	14	22	9	2
	0	20	5	6	1	6	0	0	23	8	0	4	0	0	0	5	11	7	12	4	9	3	28	18	5	2	1	1	0	1	12	7	8	3	0	8	20	8	8	3	11	10
	0	32	8	7	5	0	0	1	0	4	4	0	6	0	2	21	4	6	6	4	2	4	26	8	2	4	7	2	1	32	11	2	5	2	0	4	17	19	11	16	2	2
	0	11	12	0	6	5	1	4	1	8	8	0	1	0	8	4	12	9	8	8	6	3	8	6	2	4	2	1	0	10	8	5	2	9	3	4	37	27	53	5	0	2
	2	2	6	4	1	0	1	9	0	10	0	4	1	8	1	11	14	0	5	2	1	0	20	12	4	3	2	0	1	16	12	21	0	1	0	2	12	2	20	13	5	12
	0	18	7	5	2	0	1	8	0	8	1	3	2	1	3	17	9	4	2	3	4	14	40	0	5	0	1	11	14	4	26	4	8	1	2	0	12	14	33	21	6	8
	0	25	4	3	1	6	2	2	10	11	8	1	12	0	2	3	2	7	6	6	1	5	32	12	3	7	3	0	9	0	14	11	12	4	1	8	31	24	23	9	13	7
	0	27	7	2	1	2	10	0	17	6	7	5	2	1	4	0	21	2	0	3	5	16	12	15	5	1	0	5	3	16	24	11	3	0	1	1	49	12	37	9	5	1
	0	15	10	7	1	3	0	0	18	12	3	5	6	2	2	15	9	2	8	6	1	27	19	9	0	0	2	0	1	16	6	4	6	1	7	1	23	4	21	6	2	1
	0	15	8	7	1	2	2	0	0	12	0	6	1	0	0	12	19	2	1	4	0	2	32	0	5	5	1	6	10	15	9	22	6	7	0	4	43	8	31	10	1	13
	0	20	7	1	2	0	0	0	3	10	0	1	3	0	1	18	12	0	5	4	4	1	31	7	0	2	2	6	1	1	24	10	3	1	0	0	32	10	10	0	1	1
	0	13	5	0	1	0	0	0	3	8	8	4	3	3	1	20	23	8	5	0	5	1	10	20	0	5	2	0	3	28	25	11	4	2	0	3	21	7	32	21	3	12
	0	16	0	8	1	1	0	9	31	6	9	2	5	0	4	12	25	6	12	4	3	1	20	6	3	22	4	40	0	4	12	8	1	4	2	25	21	34	8	2	22	2
	0	32	8	7	0	0	2	0	0	0	11	0	5	2	3	20	5	6	0	0	1	0	12	7	0	22	15	3	2	9	12	7	1	7	3	0	21	11	0	0	12	11
	0	25	7	4	0	1	1	8	15	12	4	11	4	1	1	20	9	6	2	6	0	1	21	13	11	1	12	0	6	18	10	16	19	7	8	18	21	29	7	12	30	19
	1	13	9	2	1	7	1	2	10	9	8	0	3	6	0	6	11	7	12	5	7	34	35	3	4	7	0	0	0	24	9	8	6	6	0	0	21	22	6	11	22	8
	1	21	11	3	0	2	1	0	1	10	7	4	3	3	0	20	8	7	7	1	5	9	5	10	3	14	2	0	8	8	22	7	5	6	0	1	34	31	24	11	4	4
	0	1	9	1	0	3	0	0	0	12	7	2	1	2	0	19	17	7	2	1	0	2	1	6	10	3	5	0	8	2	37	21	16	0	0	8	16	10	0	22	3	2
	0	21	9	1	4	7	1	0	0	5	3	7	1	1	0	2	14	4	0	2	0	8	24	8	5	1	5	2	11	11	14	10	2	10	0	5	54	14	51	6	4	2
	0	25	8	0	3	2	0	1	0	5	0	2	5	3	1	14	14	2	7	2	3	0	34	25	16	1	1	0	0	5	27	30	7	8	0	30	3	17	28	5	7	0
	0	22	2	0	12	1	1	0	14	6	5	0	6	0	0	14	8	6	6	2	0	32	21	11	5	3	0	11	0	12	8	12	29	10	2	4	17	30	5	8	12	5
	0	1	3	3	0	0	0	0	0	8	6	4	3	0	0	8	17	0	6	2	8	50	14	15	0	2	4	5	5	4	28	5	18	20	0	5	24	16	12	21	0	7
	0	0	4	5	2	2	0	0	1	6	4	3	1	3	2	12	8	1	2	3	0	2	16	15	2	1	1	2	6	1	4	22	16	2	1	4	38	2	29	17	27	2
	0	12	15	1	0	4	1	8	1	4	7	1	0	0	2	19	10	5	6	3	1	31	31	20	2	2	0	8	2	6	6	10	4	3	0	20	19	9	9	1	1	4
	0	30	11	1	0	0	2	4	2	7	15	2	0	0	1	19	21	5	0	0	2	17	10	6	8	1	4	8	4	2	27	12	8	4	0	3	20	21	2	1	43	7
	2	0	2	3	1	12	0	6	25	6	4	2	1	1	2	19	10	6	0	21	4	0	27	6	6	6	0	1	6	5	11	22	4	13	7	22	36	10	3	21	20	7
	0	7	7	1	4	2	0	2	16	6	0	2	1	0	4	14	10	4	3	0	1	46	24	9	1	2	4	7	4	9	15	5	9	2	3	1	32	12	16	3	12	4
	0	1	7	4	2	2	0	0	0	7	2	2	5	3	3	1	9	4	3	2	0	42	30	9	12	0	4	0	4	2	14	6	5	8	1	3	22	10	16	12	49	7
	0	2	7	6	7	1	0	1	25	12	5	4	6	1	1	17	6	3	4	1	2	25	26	12	4	0	4	0	4	21	12	20	4	2	2	10	14	16	32	15	12	14
	0	39	2	8	2	1	0	1	14	16	0	0	1	1	1	14	8	12	4	1	3	21	27	11	1	2	2	2	0	21	20	14	12	8	0	2	16	12	9	0	5	4
	0	19	9	9	2	2	0	0	14	9	6	2	1	0	0	12	6	9	7	8	7	22	16	7	7	0	1	0	1	18	14	11	18	21	1	1	25	12	32	21	9	14
	0	20	7	3	0	3	0	1	19	9	0	2	1	3	2	0	4	9	11	6	23	0	10	40	4	10	6	2	4	21	31	5	7	2	0	0	18	12	19	0	10	6
	0	25	9	6	1	0	0	6	21	7	8	0	3	2	0	18	7	0	2	0	1	14	27	21	4	3	2	0	2	14	12	1	2	14	23	10	21	11	8	22	14	7
	0	9	2	1	3	5	5	0	1	8	3	4	0	11	0	29	12	1	1	1	0	28	29	17	3	0	5	1	6	14	11	31	3	2	3	0	21	23	21	18	3	6
