# Supplementary material for: Short-term molecular consequences of chromosome mis-segregation for genome stability
Source: Nat Commun. 2023 Mar 11;14:1353. doi: 10.1038/s41467-023-37095-7 (PMC10008630; doi:10.1038/s41467-023-37095-7)
Supplement: Supplementary file 3 — Source Data [file 41467_2023_37095_MOESM3_ESM.zip › Source data/Ed_Fig6.xlsx]

## Sheet: Ed Fig.6d
	rep1			rep2			rep3
	Ctrl	Aneu (REV)	Aneu (AZ3146)	Ctrl	Aneu (REV)	Aneu (AZ3146)	Ctrl	Aneu (REV)	Aneu (AZ3146)
asymmetric divisions	1	36	11	1	44	9	3	21	12
tot analyzed divisions	101	207	80	99	132	77	88	120	93

## Sheet: Ed Fig.6e
% cell divisions with DNA damage inheritance/cell	rep1		rep2		rep3
	less than 4	at least 4	less than 4	at least 4	less than 4	at least 4
	100	25	100	100	100	0
	0	25	100	0	0	0
	0	25	100	0	0	0
	0	0	0	25	100	0
	50	0	100	0	0	25
	50	0	100	25	50	25
	50	0	100	75	50	50
	100	0	100	50	50	25
	50	0	100	25	50	25
	0	0	100	0	100	25
	50	25	100	0	100	25
	0	25	100	80	50	50
	0	50	100	40	100	25
	0	50	100	100	100	25
	100	80	100	100	50	50
	66.6667	80	100	100	100	0
	33.3333	20	100	100	50	0
	66.6667	20	100	80	50	20
	0	40	50	80	33.3333	20
	0	40	50	40	33.3333	40
	0	0	100	40	33.3333	40
	66.6667	0	100	60	33.3333	20
	66.6667	0	0	66.6667	33.3333	20
	66.6667	0	50	66.6667	33.3333	20
		0	0	83.3333	33.3333	20
		0	0	66.6667	66.6667	20
		40	100	66.6667	66.6667	20
		40	100	50	66.6667	20
		60	50	83.3333	33.3333	20
		0	100	83.3333	33.3333	20
		0	100	83.3333	33.3333	20
		16.6667	100	83.3333	0	20
		16.6667	100	33.3333	0	20
		33.3333	0	33.3333	0	0
		33.3333	0	50	0	0
		33.3333	0	50		0
		33.3333	0	33.3333		0
		33.3333	0	33.3333		0
		0	66.6667	66.6667		0
		0	33.3333	66.6667		0
		0	0	66.6667		0
		0	0	66.6667		0
		0	33.3333	66.6667		0
		0	66.6667	66.6667		0
		0		66.6667		0
		16.6667		66.6667		0
		0		33.3333		0
		0		33.3333		33.3333
		0		0		16.6667
		0		0		0
		0		0		0
		0		0		0
		0		0		0
		16.6667		0		0
		0		33.3333		0
		0		16.6667		0
		0		16.6667		0
		16.6667		0		0
		0		0		0
		0		0		0
		0		16.6667		0
		16.6667		0		0
		0		0		0
		0		0		0
		0		16.6667		0
		0		16.6667		16.6667
		0		0		0
		0		0		0
		0		0		0
		0		0		16.6667
		0		66.6667		16.6667
		0		66.6667		16.6667
		0		66.6667		16.6667
		16.6667		66.6667		0
		16.6667		50		0
		16.6667		33.3333		0
		16.6667		50		0
		16.6667		50		0
		16.6667		50		0
		16.6667		33.3333		0
		16.6667		33.3333		0
		0		33.3333
		0		33.3333
		0		33.3333
		0		33.3333
		50		33.3333
		50		16.6667
		66.6667		16.6667
		66.6667		16.6667
		16.6667		16.6667
		16.6667		33.3333
		16.6667		33.3333
		16.6667		16.6667
		16.6667		16.6667
		16.6667		33.3333
		0		33.3333
		0		33.3333
		0		33.3333
		0
		0
		0
		33.3333
		33.3333
		16.6667
		16.6667
		16.6667
		16.6667

## Sheet: Ed Fig.6f
% cell divisions with asymmetric distribution of DNA damage/cell	rep1		rep2		rep3
	less than 4	at least 4	less than 4	at least 4	less than 4	at least 4
	100	0	0	25	100	0
	0	25	0	0	0	0
	0	25	100	0	0	0
	0	0	0	25	0	0
	0	0	100	0	0	25
	0	0	100	0	0	25
	50	0	0	25	0	50
	100	0	0	25	0	0
	50	0	0	25	50	0
	0	0	100	0	0	0
	50	25	0	0	50	0
	0	25	100	20	0	25
	0	0	0	40	50	25
	0	0	100	0	50	25
	50	60	0	0	0	50
	66.6667	60	100	20	50	0
	33.3333	0	0	0	50	0
	66.6667	0	0	0	50	20
	0	0	0	0	0	20
	0	0	0	20	0	40
	0	0	0	20	0	40
	33.3333	0	0	20	0	20
	0	0	0	33.3333	0	20
	0	0	50	33.3333	33.3333	20
		0	0	50	33.3333	20
		0	0	33.3333	0	0
		20	50	50	0	0
		20	0	33.3333	66.6667	0
		40	0	50	33.3333	0
		0	100	50	33.3333	0
		0	100	16.6667	33.3333	0
		16.6667	50	33.3333	0	20
		16.6667	50	33.3333	0	20
		33.3333	0	33.3333	0	0
		33.3333	0	50	0	0
		33.3333	0	50		0
		33.3333	0	33.3333		0
		33.3333	0	33.3333		0
		0	66.6667	50		0
		0	33.3333	50		0
		0	0	50		0
		0	0	50		0
		0	0	50		0
		0	33.3333	50		0
		16.6667		50		0
		16.6667		50		0
		0		16.6667		0
		0		16.6667		0
		0		0		0
		0		0		16.6667
		0		0		16.6667
		0		0		0
		0		0		0
		16.6667		0		0
		0		16.6667		0
		0		16.6667		0
		0		16.6667		0
		16.6667		0		0
		0		0		0
		0		0		0
		0		16.6667		0
		16.6667		0		0
		0		0		0
		0		0		0
		0		0		0
		0		0		0
		0		0		16.6667
		0		0		0
		0		0		0
		0		0		0
		0		33.3333		16.6667
		0		33.3333		16.6667
		0		16.6667		16.6667
		0		16.6667		16.6667
		0		0		0
		0		0		0
		0		0		0
		0		0		0
		0		16.6667		0
		0		0		0
		0		0		0
		0		0		0
		0		16.6667
		0		16.6667
		0		16.6667
		33.3333		16.6667
		33.3333		0
		33.3333		0
		33.3333		16.6667
		16.6667		0
		16.6667		16.6667
		16.6667		16.6667
		16.6667		0
		16.6667		0
		16.6667		0
		0		0
		0		0
		0		0
		0
		0
		0
		33.3333
		33.3333
		16.6667
		16.6667
		16.6667
		16.6667
