# Supplementary material for: Short-term molecular consequences of chromosome mis-segregation for genome stability
Source: Nat Commun. 2023 Mar 11;14:1353. doi: 10.1038/s41467-023-37095-7 (PMC10008630; doi:10.1038/s41467-023-37095-7)
Supplement: Supplementary file 3 — Source Data [file 41467_2023_37095_MOESM3_ESM.zip › Source data/Fig1.xlsx]

## Sheet: Fig.1c
rep1		rep2		rep3		rep4
Rev 1st mitosis	Rev 2nd mitosis	Rev 1st mitosis	Rev 2nd mitosis	Rev 1st mitosis	Rev 2nd mitosis	Rev 1st mitosis	Rev 2nd mitosis
0	12		6	5	2	4	14
1	7		1	5	8	1	3
1	2		1	2	1	2	1
0	1		1	2	3	12	5
0	4		1	1	4	9	0
7	0		0	1	0	4	1
4	6		0	5	2	1	2
10	7		0	1	0	1	0
4	0		0	4	0	5	6
3	0		1	0	1	0	0
0	0		0	0	1	8	4
0	0		0	0	1	0	12
1	5		0	0	2	3	4
4	2		0	0	1	4	1
			0	4	6	1	5
			0	0	4	0	0
			0	0	3	7	0
			0	0	3	0	0
			0	4	3	0	0
			0	0	3	12	3
			0	0	4	1	2
			0	0	8	4	0
			0	0	6	7	2
			0	0	4	2	0
			0	4	5		1
			0	0	5		1
			0	1	6
			1	4
			12	6
			14	6
			16

## Sheet: Fig.1d
Aneu 1st mitosis						Aneu 2nd mitosis
gains+losses			translocations			gains+losses				translocations
rep1	rep2	rep3	rep1	rep2	rep3	rep1	rep2	rep3	rep4	rep1	rep2	rep3	rep4
0	0	0	0	0	0	0	0	0	0	0	0	0	2
0	0	0	0	0	0	0	0	0	0	0	0	0	0
0	0	0	0	0	0	0	0	0	0	0	0	0	0
0	0	0	0	0	0	0	0	1	0	0	0	0	0
0	0	0	0	0	0	0	0	1	0	0	0	0	0
1	0	1	0	0	0	1	0	1	0	0	0	0	0
1	0	1	0	0	0	2	0	1	0	0	0	0	0
1	0	1	0	0	0	2	0	1	0	0	0	0	0
3	0	1	0	0	0	4	0	2	0	0	0	0	0
4	0	1	0	0	0	5	0	2	1	0	0	0	0
4	0	1	0	0	0	5	0	2	1	1	0	0	0
4	0	2	0	0	0	7	0	3	1	0	0	0	0
7	0	3	0	0	0	7	0	3	1	0	0	0	0
10	0	4	0	0	0	10	0	3	1	1	0	0	0
	1	4		0	0		0	3	2		0	0	0
	1	4		0	0		0	3	2		0	0	0
	1	4		0	0		0	4	2		0	0	0
	1	5		0	0		0	4	3		0	0	0
	2	6		0	0		0	4	3		0	0	0
	2	7		0	0		0	4	4		0	0	0
	4	7		0	0		0	5	4		0	0	0
	4	9		0	1		0	5	5		0	1	0
	4	12		0	1		1	6	5		0	0	0
	4	12		0	0		1	6	6		0	0	0
	4			0			1	6	12		0	0	0
	5			0			1	7	12		0	0	0
	5			0			1	8			0	0
	5			0			6				0
	6			0			10				1
	6			0			14				1
							15				0

## Sheet: Fig.1g
		Ctrl	Aneu
	Bubble	0	2
	Excluded	46	50
	Termination	7	2
	XAsymmetric	51	46
	XSymmetric	16	23
	YAsymmetric	45	44
	YSymmetric	40	24
Total intermediates		108	95
Reversed forks (Xsymm)		16	23

## Sheet: Fig.1i
Ctrl			Aneu			RS
rep1	rep2	rep3	rep1	rep2	rep3	rep1	rep2	rep3
18	0	25	9	13	154	46	42	122
41	0	95	77	4	44	157	60	108
84	0	39	1	0	37	0	19	177
46	0	35	190	0	24	3	24	49
72	1	28	46	19	127	57	19	107
6	0	15	119	5	12	165	14	4
27	0	17	227	0	59	122	25	9
28	6	5	162	3	35	6	32	7
5	0	17	45	2	20	67	76	11
50	0	48	262	42	55	81	44	27
44	0	29	141	12	100	52	48	134
4	0	13	28	1	30	41	13	42
0	0	3	167	0	50	135	107	43
4	0	15	109	0	6	78	80	45
3	0	58	194	0	46	0	7	39
0	0	12	87	0	56	90	0	34
0	2	110	127	1	7	55	0	48
0	2	56	120	0	56	59	4	42
2	0	55	41	0	38	81	47	47
26	0	5	10	13	8	40	0	17
15	0	17	67	1	127	65	0	65
20	0	5	10	10	78	15	19	43
4	0	54	0	0	5	62	48	77
35	0	21	1	10	6	19	5	1
32	0	34	0	41	67	65	38	3
111	0	67	87	8	17	4	47	35
141	0	68	43	60	58	41	71	19
2	0	83	151	3	42	67	33	0
7	0	42	102	4	4	0	0	0
19	0	59	92	4	10	52	78	0
23	0	56	46	0	2	10	44	3
29	0	41	65	2	3	43	45	14
6	0	4	51	37	8	42	2	9
0	0	59	68	0	59	22	26	5
0	0	4	300	0	7	15	4	56
0	0	28	6	0	19	20	5	54
11	0	24	16	11	84	28	0	17
16	1	82	74	0	128	101	4	15
2	0	81	68	2	60	29	29	58
4	0	21	127	0	104	61	35	18
9	0	1	89	33	26	65	67	58
0	0		85	0	94	61		1
4	0		95	14	110	3		26
10	0		130	28	105	76		35
0	0		61	43	60	0		10
11	0		86	5	56	42		40
0			20	1	18	92		19
0			32	0	52	77		48
8			11		29	73		40
30			23		51	44		21
3								33
0								9
0								21
0
0
0
0
2
1
0
0
0
0
1
0
0
0
0
0
0
0
0
0
0
0
0
0
0
0
0
0
0
0
0
0
0
0
2
0
0
0
0
0
0

## Sheet: Fig.1k
Ctrl			Aneu			RS
rep1	rep2	rep3	rep1	rep2	rep3	rep1	rep2	rep3
0	6	7	60	0	31	72	0	0
17	1	66	46	4	100	110	12	113
2	0	10	61	3	85	13	0	5
3	4	0	0	3	106	5	31	0
4	6	0	0	3	137	57	52	2
2	4	0	0	7	47	94	53	27
0	0	0	25	2	0	63	0	68
0	2	3	0	2	0	49	20	51
5	84	5	0	4	0	34	6	85
4	0	4	0	0	27	89	10	78
14	0	0	4	0	2	68	0	130
52	0	3	0	11	0	39	42	31
37	0	0	29	55	75	76	0	72
0	0	5	4	10	4	6	11	28
8	2	2	0	0	46	92	26	150
2	0	20	15	0	32	94	6	110
16	16	2	0	0	1	67	32	55
42	0	11	0	2	43	10	0	140
1	5	7	4	2	7	105	0	155
0	8	41	17	0	53	12	6	200
12	2	1	0	0	70	37	38	13
2	0	2	0	4	58	120	3	38
16	0	53	0	0	9	150	45	27
12	1	93	5	124	16	101	139	2
13	0	31	29	147	53	71	70	10
0	0	1	0	13	1	60	186	26
8	1	47	4	14	5	64	134	12
0	1	14	0	5		105	33	52
3	0	0	1	77		52	19	3
3	0	12	0	28		135	15	28
19	0	46	1	48		32	30	50
0	0	0	23	0		30	24	0
0	0	3	0	0		6	82	185
14	2		5	5		65	78	37
0	0		2	4		107	60	76
11	0		2	0		18	60	7
0	0		27	0		65	6	55
0	0		0	0		52	0
14	0		107	0		89	13
27	0		50	39		25	1
4	1		2	28		115	27
0	0		73	13		35	14
3	0		5	1		52	57
3	3		0	14		9	9
0	0		29	2		3	38
9	0		1	0		61	71
14	0		5	2		62	0
12	0		1	1		7	2
0	0		18	1		15	58
12	0		24	52		59	18
				60
				1
				41
				88
				9
				26
				9
				0
				2

## Sheet: Fig.1m
Ctrl			Aneu			RS
rep1	rep2	rep3	rep1	rep2	rep3	rep1	rep2	rep3
18	32	44	34	44	5	54	51	52
12	57	47	10	39	53	110	60	49
18	11	27	19	16	68	47	53	11
28	40	7	15	12	137	9	55	4
10	1	10	4	4	81	2	25	9
26	7	4	9	2	22	26	21	12
38	48	35	23	16	91	77	52	42
29	23	44	39	51	112	18	26	93
24	20	59	13	3	60	36	44	57
5	15	1	31	46	106	16	24	30
27	10	7	15	50	300	59	12	96
36	19	7	24	37	3	12	18	21
38	4	6	15	7	82	59	18	34
35	41	1	22	85	37	67	0	101
42	150	15	10	53	19	78	65	99
25	30	67	21	6	33	37	29	97
11	9	27	13	63	15	33	39	32
23	48	25	31	34	3	67	41	9
48	19	64	38	7	84	130	36	5
22	39	45	39	22	14	41	51	7
19	39	30	31	19	20	34	45	137
42	42	17	6	47	73	121	17	3
47	5	22	22	6	3	46	73	44
27	28	49	73	3	27	20	26	49
7	33	6	10	17	23	63	48	39
9	20	58	19	33	34	67	36	73
7	4	20	21	5	49	50	27	45
16	6	7	33	7	26	33	73	84
25	2	3	72	3	52	108	68	51
26	18		13	145	26	32	28	25
22	12		47	27	92	33	25	39
57	21		21	78	30	23	30	33
40	0		27	85	15	34	48	35
12	7		21	11	41	26	37	12
7	15		20	16		117	92	141
19	38		24	7		78	8	27
20	7		8	19		60	17	29
26	3		18	27		64	42	39
2	12		26	43		44	28
18	12		7	38		11	37
13	1		3	20		75	6
14	55		7	6		25	27
27	4		24	2		6	26
6	0		20	19			40
37	6		19	65			49
38	7		37	5			87
10	31		41	52			30
0	11		8	14			5
7	36		35	23			57
2	0		41	2			17

## Sheet: Fig.1o
Ctrl		Aneu
rep1	rep2	rep1	rep2
24.64	12.287	31.21	9.758
15.343	4.998	16.906	3.136
17.458	8.897	31.189	14.961
4.508	16.223	26.485	14.288
13.755	20.499	41.324	10.43
44.633	17.682	25.626	41.621
8.667	25.134	17.548	24.943
7.978	13.176	7.491	25.2
35.846	14.489	12.726	27.629
32.585	8.88	17.526	10.435
4.629	4.924	12.901	28.639
13.873	11.667	32.544	16.467
8.237	6.714	29.848	3.458
10.225	8.417	23.701	10.33
15.292	16.122	23.018	13.232
5.484	13.378	9.518	12.695
13.699	14.212	7.317	29.075
12.092	21.37	23.631	7.551
12.286	26.843	23.129	12.168
1.312	14.252	7.264	18.527
9.875	18.007	22.175	8.299
3.619	21.478	10.018	30.105
10.104	11.545	19.286	23.168
10.602	16.443	16.043	10.424
6.079	5.74	26.556	14.979
32.852	6.799	21.284	12.886
5.12	3.251	9.185	8.586
10.293	12.262	22.619	14.956
3.773	17.496	24.273	19.362
6.761	2.724	15.158	16.941
7.181	32.907	11.692	29.821
27.793	5.395	7.291	5.597
13.376	5.263	11.699	8.497
2.958	11.611	11.963	20.955
27.775	29.39	32.992	42.743
29.164	7.13	0	14.009
15.357	17.509	16.225	52.951
10.198	6.832	15.401	34.247
16.225	12.305	15.379	6.715
5.879	20.154	18.933	5.388
2.289	6.445	99.256	19.666
11.435	5.614	59.448	48.389
4.57	8.945	12.083	24.272
10.698	17.086	88.932	7.615
3.243	19.542	7.547	8.852
15.156	9.158	12.251	24.91
9.586	13.387	33.888	19.43
8.302	14.64	8.939	7.509
13.073	4.824	13.174	57.126
19.233	12.809	28.698	16.739
8.865	7.86	23.891	26.786
24.389	7.603	14.02	26.906
38.671	20.672	20.897	24.125
12.145	10.782	13.621	14.338
14.279	42.608	7.694	29.258
0	6.263	18.639	18.101
19.915	10.221	25.486	16.771
30.021	9.146	8.629	43.003
7.025	5.155	31.069	32.655
17.178	11.399	57.239	9.485
12.24	18.827	10.842	18.01
11.138	22.563	23.972	29.085
3.421	7.184	8.516	11.22
12.329	12.173	9.73	44.932
5.744	9.855	0	40.522
17.574	13.883	24.725	13.392
20.991	7.374	16.522	17.66
6.439	9.433	7.585	25.938
9.104	7.523	11.923	19.667
7.495	9.005	25.316	5.504
7.601	12.195	10.167	24.16
15.413	26.173	9.995	22
6.157	9.334	8.524	16.663
16.23	6.879	20.159	21.743
19.911	16.779	58.022	25.708
15.876	21.26	34.503	14.765
24.952	8.253	54.268	20.269
5.914	10.548	26.501	43.659
25.969	20.457	19.775	31.434
13.522	27.181	20.589	9.832
21.321	15.972	8.972	16.517
4.649	9.358	12.665	14.237
8.904	7.047	5.671	5.33
3.657	8.582	12.448	23.888
9.796	27.545	5.58	26.546
10.311	9.307	5.179	22.06
11.318	18.086	6.226	20.043
53.124	9.706	11.252	21.505
6.13	15.091	5.201	47.721
35.419	13.778	80.99	17.116
41.39	21.249	21.81	8.414
23.371	12.196	6.851	52.983
14.335	11.105	5.953	19.865
11.009	13.349	25.931	19.775
7.203	6.696	41.378	35.781
0	6.436	4.063	21.621
14.147	42.185	28.213	21.136
14.643	27.478	8.819	4.186
0	24.233	67.1	21.301
12.815	34.865	23.286	27.119
5.03	15.295	38.583	22.68
5.031	17.545	27.169	14.583
11.185	6.854	17.257	12.522
5.996	19.38	21.127	29.644
109.116	20.004	71.922	12.815
25.005	4.837	44.7	14.771
8.029	23.705	11.391	17.881
5.897	10.616	9.765	24.931
7.263	7.309	10.569	18.168
15.962	12.367	23.972	16.222
15.606	12.68	15.76	6.156
13.89	9.243	28.488	12.714
3.975	9.111	58.211	20.287
11.294	7.644	20.806	19.241
9.164	22.302	20.455	17.249
49.574	10.694	7.417	13.711
19.211	17.518	42.401	34.449
8.947	4.842	25.928	5.209
8.509	8.494	31.077	11.984
47.669	6.71	54.79	18.997
14.693	19.545	14.627	54.7
16.822	13.642	8.898	34.18
42.453	11.404	16.954	51.126
7.567	23.242	13.809	108.457
11.61	17.112	18.367	23.707
6.437	16.629	28.956	13.278
7.101	15.512	64.009	27.296
6.067	6.557	34.676	8.689
10.663	15.387	22.073	12.838
10.086	8.818	52.174	56.144
23.766	9.926	11.389	8.974
5.646	10.441	28.93	19.672
7.45	14.836	11.578	8.461
7.58	2.329	43.5	30.501
15.179	3.94	12.785	74.438
2.953	20.056	8.158	78.861
13.423	15.091	64.189	9.078
15.36	15.712	5.492	71.876
18.75	11.355	13.247	27.522
12.248	8.614	9.178	45.312
27.544	10.73	27.03	9.368
11.499	13.426	12.174	10.075
29.725	11.46	7.546	13.057
14.188	15.379	14.02	9.316
7.081	9.768	0	14.216
41.013	12.685	30.216	9.513
32.547	4.377	10.151	21.02
6.15	8.988	38.092	16.698
5.798	12.449	37.226	29.248
9.696	17.055	10.062	14.913
17.605	19.984	24.928	48.097
6.84	30.694	17.017	13.966
9.369	7.352	7.836	32.253
10.999	5.928	12.273	29.927
8.251	11.39	11.409	27.65
26.016	30.391	35.444	29.872
11.763	17.282	23.078	39.722
16.617	20.255	30.068	17.421
20.71	12.652	14.172	31.81
17.645	17.796	66.249	59.102
9.76	5.112	9.528	9.45
20.969	13.35	12.803	19.909
15.359	13.067	32.106	16.732
11.502	11.986	12.611	14.155
7.734	9.972	20.408	17.852
8.675	12.315	49.06	31.643
9.399	18.995	20.795	7.931
7.893	7.287	28.291	32.735
16.192	24.359	13.269	46.871
8.728	2.411	8.201	25.026
16.127	5.133	7.119	45.296
17.039	10.446	19.555	11.344
28.409	13.981	20.713	38.981
25.457	26.692	10.815	53.422
4.562	15.976	8.938	16.098
22.525	7.707	12.198	15.27
14.842	14.231	9.182	10.999
11.716	7.054	5.091	14.476
15.27	13.067	26.202	20.622
30.028	10.594	21.02	22.988
8.729	16.147	28.36	8.961
9.791	4.912	14.511	10.498
14.216	11.573	19.987	22.769
13.449	15.041	53.899	15.948
12.819	5.873	21.916	52.952
7.201	12.064	10.086	34.244
4.677	14.617	12.076	8.695
9.273	5.179	17.957	35.781
10.571	8.362	34.025	45.83
15.915	13.543	28.651	15.498
21.332	17.929	19.71	7.549
10.989	20.903	36.887	39.344
14.94	5.337	57.715	27.561
3.04	5.199	72.909	12.673
9.195	10.646	26.684	55.278
18.385	31.117	52.968	40.533
12.515	14.508	17.58	71.876
7.145	37.238	36.897	15.579
9.307	15.059	51.885	13.778
8.577	14.419	12.637	26.145
	36.033		78.555
	9.475		54.007
	8.069		12.925
	15.298		12.033
	14.281		16.526
	26.827		11.666
	15.956		46.335
	31.268		11.499
	23.525		4.727
	7.023		18.785
	10.509		35.005
			3.532
			19.682
			15.148
			52.659
			35.316
			8.867
			15.817
			13.36
			22.949
			44.248
			13.617
			18.904
			39.662
			13.979

## Sheet: Fig.1p
Ctrl		Aneu
rep1	rep2	rep1	rep2
12.32	6.143	12.585	3.745
4.955	2.499	6.817	1.204
4.137	2.595	12.576	5.743
1.456	4.732	10.679	5.484
4.442	5.979	16.663	5.215
18.959	5.157	10.333	15.976
4.334	7.331	7.076	5.492
3.989	3.843	3.021	12.6
11.674	4.226	6.363	10.605
3.995	2.59	7.067	4.005
1.495	2.462	5.202	10.993
2.571	5.833	13.122	6.321
2.66	1.958	12.036	1.327
3.302	2.598	9.557	3.965
4.938	8.061	7.183	5.079
1.791	3.902	4.759	4.873
4.424	4.145	2.951	11.16
2.866	8.843	9.529	2.898
3.967	11.108	9.326	4.67
0.424	7.126	2.929	6.261
4.938	5.252	8.942	3.186
1.169	6.264	4.04	11.555
3.291	3.367	6.964	8.893
5.301	4.796	6.469	4.001
1.963	1.674	10.708	7.49
16.426	3.4	9.703	4.946
1.653	1.625	3.704	4.293
4.787	3.577	7.058	7.478
0.699	5.103	9.787	7.432
2.183	1.362	5.956	8.47
1.384	9.598	5.846	11.447
8.975	1.574	2.94	2.148
6.688	1.535	4.717	3.262
1.479	5.806	5.982	9.387
8.969	4.261	13.303	16.406
8.22	2.08	0	5.377
7.679	5.107	8.113	20.325
3.293	1.993	7.701	13.145
6.892	6.152	7.689	2.578
1.898	4.034	7.634	2.068
0.739	1.88	49.628	7.549
1.402	1.637	27.101	18.573
2.285	1.407	4.872	12.136
3.455	4.984	27.875	2.923
1.047	5.7	3.043	4.426
2.88	2.671	6.126	9.561
1.848	3.904	10.575	7.458
2.681	4.27	2.325	2.793
4.221	1.407	4.129	21.927
7.178	1.124	11.572	7.808
2.863	2.292	10.067	10.281
10.36	2.218	4.375	10.327
7.739	10.336	8.426	8.971
3.573	3.145	6.523	5.504
4.611	21.304	3.102	11.23
0	3.132	7.516	6.948
8.459	2.981	12.204	6.437
6.71	2.668	3.479	16.506
2.269	1.504	14.647	12.534
7.988	5.7	23.08	3.641
3.953	2.961	4.372	6.913
3.597	6.581	11.986	11.164
1.105	2.095	3.434	4.307
1.512	3.551	3.923	17.247
1.855	4.927	0	15.554
2.155	1.218	12.362	5.14
7.983	2.151	6.662	6.779
2.079	2.751	3.058	9.956
4.552	1.091	5.961	7.549
2.42	2.627	11.935	2.113
2.455	3.557	4.1	6.755
4.977	6.861	4.03	11
0.933	2.723	3.437	6.396
8.115	2.006	10.08	4.787
2.441	4.894	23.396	9.868
1.946	8.797	10.815	5.667
8.058	4.127	21.131	7.78
1.096	3.077	13.25	21.829
12.076	5.967	9.887	12.066
6.761	7.928	8.302	3.774
6.885	4.658	3.618	6.34
2.325	4.679	5.107	5.465
4.452	3.523	2.287	2.046
1.181	2.503	6.224	9.169
3.163	8.034	2.25	10.189
3.329	2.714	2.088	8.467
5.659	5.275	2.51	7.693
9.844	2.831	4.537	8.254
3.065	4.402	2.097	18.317
9.983	6.889	32.657	6.57
5.075	6.198	9.943	3.23
3.445	3.557	2.762	23.734
1.758	3.239	2.4	8.899
2.609	3.893	10.456	8.858
2.326	3.348	20.689	13.734
0	3.218	1.638	6.045
2.622	21.093	7.338	8.113
4.728	8.014	3.556	2.093
0	10.027	20.18	9.542
4.138	10.169	11.643	9.094
1.624	4.461	15.558	8.705
1.625	5.117	9.705	5.598
2.073	3.427	8.628	4.806
1.111	9.69	10.564	8.288
19.232	10.002	28.005	5.741
8.075	2.418	22.35	5.67
2.593	11.853	4.593	7.925
1.904	3.096	3.938	12.465
2.345	2.132	4.262	6.974
4.499	1.085	9.666	6.227
6.629	6.34	6.355	3.078
4.485	2.696	11.487	4.88
1.284	2.657	26.537	7.787
3.647	2.23	6.521	8.975
2.959	6.505	8.248	6.621
16.008	0.938	2.991	5.263
8.688	5.109	17.097	13.223
2.889	1.412	10.096	1.999
1.043	2.477	12.531	4.6
3.419	1.957	17.097	7.292
4.744	5.701	5.898	20.996
5.432	3.979	2.789	9.556
13.709	1.001	7.729	19.624
2.444	7.173	5.568	34.494
1.423	4.991	7.406	6.628
2.079	4.85	11.676	6.639
2.293	4.524	21.162	6.01
1.959	1.912	13.982	3.335
3.443	4.488	8.186	4.928
1.869	2.572	21.801	25.15
2.934	2.895	4.592	3.445
1.823	3.045	14.465	7.551
2.406	4.327	4.669	4.23
2.448	1.165	18.33	11.707
1.861	1.97	4.007	33.346
0.953	5.85	3.29	30.27
5.294	4.402	20.433	3.484
3.64	4.583	2.214	27.589
6.055	1.646	4.152	10.564
2.27	2.512	3.701	17.393
8.894	5.365	6.863	3.596
3.713	3.916	4.909	3.867
9.599	3.343	3.773	6.528
4.581	4.486	5.653	3.576
3.54	4.884	0	5.457
20.507	3.7	7.859	3.651
16.273	1.277	3.182	8.068
1.986	4.494	15.36	6.409
1.872	3.631	10.981	11.226
4.848	4.974	4.057	5.724
3.262	9.992	7.814	18.461
3.42	15.347	7.758	6.983
3.98	3.676	3.16	12.38
3.552	1.729	4.949	11.487
2.665	5.695	3.576	10.613
12.098	6.788	9.219	11.466
3.798	5.041	10.521	19.861
8.308	5.908	9.424	6.687
2.557	3.69	6.461	12.21
5.698	5.191	20.765	22.686
4.88	1.491	4.764	3.627
10.484	3.894	6.402	7.642
7.679	3.811	10.063	7.495
5.751	3.496	5.085	7.078
2.256	2.909	8.229	4.991
2.53	3.592	19.543	12.146
2.741	3.803	8.385	3.044
2.302	3.644	11.408	15.27
4.723	7.517	5.01	23.436
2.693	0.703	3.307	9.606
4.704	1.497	2.231	17.386
8.519	3.047	7.885	4.647
14.205	4.078	5.387	17.462
7.425	7.785	5.408	20.505
2.281	4.66	3.604	6.179
1.358	2.248	4.682	5.861
1.302	4.151	3.524	4.222
3.417	2.057	1.954	5.557
6.319	3.811	10.057	7.915
15.014	3.09	8.068	8.824
2.546	8.074	10.886	3.44
2.856	2.456	5.57	4.029
4.146	1.016	7.672	8.74
1.18	7.521	18.073	5.931
3.739	1.713	4.825	26.476
3.6	6.032	3.871	17.122
2.339	6.048	4.635	3.337
2.705	1.511	6.893	13.734
3.083	2.439	17.013	17.591
7.957	3.95	6.308	5.949
6.222	5.229	7.566	2.897
3.205	6.097	18.443	8.662
4.357	1.557	22.153	11.799
1.52	1.516	27.985	4.865
2.682	5.323	13.342	21.218
5.362	9.076	20.331	15.558
6.258	4.232	6.748	27.589
2.084	15.409	14.163	7.789
4.654	4.392	19.915	5.289
4.289	4.206	6.319	10.035
	10.51		30.153
	2.764		20.73
	2.354		4.961
	4.462		4.619
	4.165		8.263
	7.032		5.226
	4.654		20.757
	9.12		4.414
	6.862		1.814
	3.511		8.415
	1.524		13.436
			1.766
			8.817
			5.814
			20.213
			17.658
			3.404
			6.071
			5.128
			8.809
			22.124
			2.998
			7.256
			15.224
			5.366
